# Supplementary material for: Application of the One Health Surveillance (OHS) Matrix to Evaluate the Disease Surveillance Systems in Gujarat, India: A Policy Content Analysis
Source: J Epidemiol Glob Health. 2024 Oct 25;14(4):1633–41. doi: 10.1007/s44197-024-00317-2 (PMC11652458; doi:10.1007/s44197-024-00317-2)
Supplement: Supplementary file 1 — Supplementary Material 1 [file 44197_2024_317_MOESM1_ESM.xlsx]

## Sheet: 1. Criteria Scoring_IDSP
		Name of the mutli sectoral surveillance system under evaluation:						Date :
Attribute type		Evaluation criteria	Scoring system for the criteria					Grade	Justification
			Description of the situation corresponding to each potential grade				information/ comments
Governance (1)	COLLABORATIVE STRATEGY	01. Formalisation of rationale behind the willingness to collaborate for surveillance.	Grade 3: The rationale behind the willingness to collaborate for surveillance is described in clear and detailed formal document(s).	Grade 2: The rationale behind the willingness to collaborate for surveillance is described in formal document(s), but it lacks clarity and/or minor details.	Grade 1: The rationale behind the willingness to collaborate for surveillance is poorly described and/or is unclear and/or lacks major details (whatever the degree of formalisation of the documents).	Grade 0: The rationale behind the willingness to collaborate for surveillance is not formalised.	The collaborative strategy and the collaborative modalities can be described in the same documents.	3
		02. Formalisation of the objective(s) and purpose(s) of collaboration for surveillance.	Grade 3: The objective(s) and purpose(s) of collaboration in the surveillance system are described in clear and detailed formal document(s).	Grade 2: The objective(s) and purpose(s) of+D4 collaboration in the surveillance system are described in formal document(s), but they lack clarity and/or minor details.	Grade 1: The objective(s) and purpose(s) of collaboration in the surveillance system are poorly described and/or are unclear and/or lack major details (whatever the degree of formalisation of the documents).	Grade 0: The objective(s) and purpose(s) of collaboration in the surveillance system are not formalised.	Objective(s) and purpose(s) of collaboration can extend beyond usual surveillance objective(s) and purpose(s)	3
		03. Formalisation of the surveillance actors' areas of action in the multi-sectoral surveillance system, i.e. their assigned tasks for governance (steering, coordination, scientific and technical support) in sectoral surveillance and collaboration.	Grade 3: The areas of actions of all actors involved in the multi-sectoral surveillance system are described in clear and detailed formal document(s).	Grade 2: The areas of actions of actors involved in the multi-sectoral surveillance system are described in formal document(s), but they lack clarity and/or minor details.	Grade 1: The areas of actions of actors involved in the multi-sectoral surveillance system are poorly addressed (lack of major details and/or missing of most actors) whatever the degree of formalisation of the document.	Grade 0: The areas of actions of actors involved in the multi-sectoral surveillance system are not addressed.		3
		04. Endorsement of the documents -formalising the rationale, the objective(s) and purpose(s) of collaboration, and the areas of action - by relevant stakeholders from different sectors, professions, disciplines and decision scales involved.	Grade 3: The documents are endorsed by all stakeholders.	Grade 2: The documents are endorsed by most (more than half) stakehoders or after consultation of most stakeholders.	Grade 1: The documents are endorsed by a few stakehoders (less than half) or after consultation of a few stakeholders.	Grade 0: The documents are endorsed by only one sector without any consultation.		0
		05. Relevance of the collaborative objective(s) and purpose(s) regarding surveillance actors and end-users' expectations (including meeting the sectoral objectives).	Grade 3: The collaborative objective(s) and purpose(s) are relevant regarding actors and end-users' expectations.	Grade 2: Some minor discrepancies are identified between the collaborative objective(s) and purpose(s) and actors and end-users' expectations.	Grade 1: Some major discrepancies are identified between the collaborative objective(s) and purpose(s) and actors and end-users' expectations.	Grade 0: The collaborative objective(s) and purpose(s) is not relevant regarding the actors and end-users' expectations.		1	Document doesn’t mention about end-users expectation
		06. Relevance of the collaborative objective(s) and purpose(s) regarding the epidemiological, socio-political and economic context.	Grade 3: The collaborative objective(s) and purpose(s) are relevant regarding the epidemiological, socio-political and economic context.	Grade 2: Some minor discrepancies are identified between the collaborative objective(s) and purpose(s) and the epidemiological, socio-political and economic context.	Grade 1: Some major discrepancies are identified between the collaborative objective(s) and purpose(s) and the epidemiological, socio-political and economic context.	Grade 0: The collaborative objective(s) and purpose(s) are not relevant regarding the epidemiological, socio-political and economic context.		2
		07. Relevance of the collaborative objective(s) and purpose(s) regarding the international/regional guidance (regulations, recommendations, standards, guidelines).	Grade 3: The collaborative objective(s) and purpose(s) are relevant regarding the regional/international guidance.	Grade 2: Some minor discrepancies are identified between the collaborative objective(s) and purpose(s) and the regional/ international guidance	Grade 1: Some major discrepancies are identified between the collaborative objective(s) and purpose(s) and the regional/international guidance.	Grade 0: The collaborative objective(s) and purpose(s) are not relevant regarding the regional and international guidance.		3
	COLLABORATIVE MODALITIES	08. Formalisation of the collaborative modalities.	Grade 3: The collaborative modalities are described in clear and detailed formal document(s).	Grade 2: The collaborative modalities are described in formal document(s), but they lack clarity and/or minor details.	Grade 1: The collaborative modalities are poorly described and/or are often unclear and/or lack major details (whatever the degree of formalisation of the documents).	Grade 0: The collaborative modalities are not formalised.	The collaborative strategy and the collaborative modalities can be described in the same documents.	3
		09. Formalisation of roles and responsibilities of surveillance actors involved in collaborative modalities.	Grade 3: For all actors involved in collaboration, their roles and responsibilities are described in clear and detailed formal document(s).	Grade 2: For most actors involved in collaboration, the roles and responsibilities are described in formal document(s) , but they lack clarity and/or minor details.	Grade 1: The roles and responsibilities are poorly described for a few actors involved in collaboration and/or are unclear and/or lack major details (whatever the degree of formalisation of the documents).	Grade 0: The actors’ roles and responsibilities in collaboration are not described.		3
		10. Endorsement of the documents -formalising collaborative modalities, and role and responsibilities of surveillance actors involved- by all stakeholders from different sectors, disciplines, professions and decision scales involved OR consistency of documents formalising collaborative modalities across the institutions involved.	Grade 3: The documents are endorsed by all actors or completely consistent across the institutions.	Grade 2: The documents are endorsed by most (more than half) actors or after consultation of most actors.	Grade 1: The documents are endorsed by a few actors (less than half) or after consultation of a few actors.	Grade 0: The documents are endorsed by only one sector without any consultation.		0
		11. Relevance of the collaborative modalities regarding the collaborative objective(s) and context (including sectoral surveillance capacities).	Grade 3: The modalities of collaboration are relevant regarding the collaborative objective(s) and context.	Grade 2: Some minor discrepancies (extra, missing or inappropriate modalities) are identified between the collaborative modalities, and the collaborative objective(s) and/or context.	Grade 1: Some major discrepancies (extra, missing or inappropriate modalities) are identified between the collaborative modalities, and the collaborative objective(s) and/or context.	Grade 0: None of the collaborative modalities are relevant regarding the collaborative objective(s) and context		3
	COVERAGE	12. Relevance of the dimensions (sectors, disciplines, decision making scales, professions) regarding the collaborative objective(s) and context.	Grade 3: The dimensions included in the multi-sectoral surveillance system are relevant regarding the collaborative objective(s) and context (no extra or missing dimensions).	Grade 2: Some minor discrepancies are identified between the dimensions included in the multi-sectoral surveillance system and the collaborative objective(s) and/or context.	Grade 1: Some major discrepancies are identified between the dimensions included in the multi-sectoral surveillance system and the collaborative objective(s) and/or context.	Grade 0: None of the dimension are relevant regarding the collaborative objective(s) and context.		3
		13. Relevance of the data sources regarding the collaborative objective(s) and context.	Grade 3: The data sources included in the multi-sectoral surveillance system are relevant regarding the collaborative objective(s) and context (no extra or missing sources).	Grade 2: Some minor discrepancies (extra or missing sources) are identified between the data sources included in the multi-sectoral surveillance system, and the collaborative objective(s) and/or the context.	Grade 1: Some major discrepancies (extra or missing sources) are identified between the data sources included in the multi-sectoral surveillance system, and the collaborative objective(s) and the context.	Grade 0: None of the data sources included in the multi-sectoral surveillance system are relevant regarding the collaborative objective(s) and context.		3
	RESOURCES	14. Definition of specific mechanisms for financial, material and human resources allocation in the collaborative strategy.	Grade3: The resources allocation mechanisms in the collaborative strategy are described in clear and detailed formal document(s).	Grade 2: The resources allocation mechanisms in the collaborative strategy are described in formal document(s), but they lack clarity and/or minor details.	Grade 1: The resources allocation mechanisms for collaboration are poorly described and/or are unclear and/or lack major details.	Grade 0: The resources allocation mechanisms in the collaborative strategy are not formalised.		3
		15. Allocation of relevant financial, material and human resources for collaborative modalities.	Grade3: The allocation of financial, material and human resources are relevant regarding the resource allocation strategy and collaborative modalities.	Grade 2: Minor discrepancies are identified between the allocation of financial, material and human resources and the resource allocation strategy and/or collaborative modalities.	Grade 1: Major discrepancies are identified between the allocation of financial, material and human resources and the resource allocation strategy and/or collaborative modalities.	Grade 0: The allocation of financial, material and human resources are relevant regarding the resource allocation strategy and/or collaborative modalities.		3
		16. Adequation between areas of action, and roles and responsibilities assigned in the multi-sectoral surveillance system (collaborative and sectoral activities) regarding professional competencies.	Grade 3: The responsibilities assigned to actors in the multi-sectoral surveillance system are relevant regarding their respective professional competencies.	Grade 2: Minor discrepancies are identified between the responsibilities assigned to actors in the multi-sectoral surveillance system and their respective professional competencies.	Grade 1: Major discrepancies are identified between the responsibilities assigned to actors in the multi-sectoral surveillance system and their respective professional competencies.	Grade 0: The responsibilities assigned to actors in collaboration in the surveillance system are not relevant regarding their respective professional competencies.		3
	STEERING MECHANISM(S)	17. Existence and formalisation of mechanism(s) for steering collaboration in the multi-sectoral surveillance system.	Grade 3: The mechanism for steering collaboration is clearly existing and formalised.	Grade 2: The mechanism for steering collaboration is existing and formalised but it lacks minor details.	Grade 1: The mechanism for steering collaboration is unclear and/or the formalisation lacks major details.	Grade 0: The mechanism for steering collaboration is missing.		3
		18. Representativeness of all appropriate actors and end-users from relevant sectors, disciplines, professions and decisions scales in the steering mechanism(s) for collaboration (inclusion, participation and appropriate voice).	Grade 3: The mechanism for steering collaboration includes the participation of appropriate actors who all have an appropriate voice.	Grade 2: The mechanism for steering collaboration includes the participation from most appropriate actors and end-users, who have an appropriate voice.	Grade 1: The mechanism for steering collaboration includes the participation from a few actors and end-users who are representative of the relevant sectors, disciplines, professions and decisions scales, and/or their voices are not appropriate, creating a major imbalance between the different stakeholders.	Grade 0: The mechanism for steering collaboration follows only one voice.		3
		19. Operationality of mechanism(s) for steering collaboration including the capacity to advocate for change.	Grade 3: The mechanism for steering collaboration is functional, including the capacity to advocate for changes internally and externally (policy changes, public awareness, etc.).	Grade 2: The mechanism for steering collaboration is mainly functional including the capacity to advocate for changes internally and/or externally.	Grade 1: The mechanism for steering collaboration is barely functional.	Grade 0: The mechanism for steering collaboration isn't functional.		1
		20. Existence of appropriate feed-back loop in mechanism(s) for steering collaboration.	Grade 3: A feedback loop is existing and enables consideration of any changes in knowledge and context.	Grade 2: A feedback loop is existing and enables consideration of major changes in knowledge and context for updating steering needs.	Grade 1: A feedback loop is existing but enables consideration of only biased changes in knowledge and context (bias because feedback come from only one actor or sector, etc.…).	Grade 0: A feedback loop is missing in the steering mechanism.		0
		21. Availability of all appropriate resources to support mechanism(s) for steering collaboration.	Grade 3: All the appropriate resources to support the mechanism for steering collaboration are available.	Grade 2: Most of the appropriate resources to support the mechanism for steering collaboration are available, but it doesn't affect strongly the performance of the steering entity.	Grade 1: Few of the resources to support the mechanism for steering collaboration are available, affecting the performance of the steering entity.	Grade 0: There are no resources to support the mechanism for steering collaboration.		0
	COORDINATING MECHANISM(S)	22. Existence and formalisation of mechanism(s) for coordinating collaboration in the multi-sectoral surveillance system.	Grade 3: The mechanism for coordinating collaboration is existing and formalised.	Grade 2: The mechanism for coordinating collaboration is existing and formalised but it lacks minor details.	Grade 1: The mechanism for coordinating collaboration is unclear and/or the formalisation lacks major details.	Grade 0: The mechanism for coordinating collaboration is missing.		3
		23. Representativeness of all appropriate actors and end-users from relevant sectors, decisions scales and disciplines in the coordinating mechanism(s) for collaboration (inclusion, participation and appropriate voice).	Grade 3: The mechanism for coordinating collaboration includes the participation of appropriate actors who all have an appropriate voice.	Grade 2: The mechanism for coordinating collaboration includes the participation from most appropriate actors and their voices are appropriate.	Grade 1: The mechanism for coordinating collaboration includes the participation from a few of actors, and/or their voices are not appropriate, creating a major imbalance between the different actors.	Grade 0: The mechanism for coordinating collaboration follows only one voice.		1	Representative of AH dept has given i.e., veterinary consultant but other relevant depts representative not mentioned clearly
		24. Operationality of mechanism(s) for coordinating collaboration including the capacity to advocate change.	Grade 3: The mechanism for coordinating collaboration is functional including the capacity to advocate changes internally and externally (policy changes, public awareness, etc.).	Grade 2: The mechanism for coordinating collaboration is mainly functional including the capacity to advocate changes internally and/or externally.	Grade 1: The mechanism for coordinating collaboration is barely functional.	Grade 0: The mechanism for coordinating collaboration isn't functional.		1
		25. Existence of appropriate feed-back loop in mechanism(s) for coordinating collaboration.	Grade 3: A feedback loop is existing and enables consideration of any changes in knowledge and context.	Grade 2: A feedback loop is existing and enables consideration of major changes in knowledge and context for updating coordination needs.	Grade 1: A feedback loop is existing but enables consideration of only biased changes in knowledge and context (bias because feedback come from only one actor or sector, etc.…).	Grade 0: A feedback loop is missing in the coordinating mechanism.		1
		26. Availability of all appropriate resources to support mechanism(s) for coordinating collaboration.	Grade 3: All the appropriate resources to support the mechanism for coordinating collaboration are available.	Grade 2: Most of the appropriate resources to support the mechanism to coordinate collaboration are available, but it doesn't affect strongly the performance of the coordinating entity.	Grade 1: Few of the resources to support the mechanism for coordinating collaboration are available, affecting the performance of the coordinating entity.	Grade 0: There are no resources to support the mechanism to coordinate collaboration.		3
	SCIENTIFIC AND TECHNICAL SUPPORT	27. Existence and formalisation of mechanism(s) for supporting scientifically and technically collaboration in the multi-sectoral surveillance system.	Grade 3: The mechanism for supporting scientifically and technically collaboration is existing and formalised.	Grade 2: The mechanism for supporting scientifically and technically collaboration is existing and formalised but it lacks minor details.	Grade 1: The mechanism for supporting scientifically and technically collaboration isn’t clear and/or the formalisation lacks major details.	Grade 0: The mechanism for supporting scientifically and technically collaboration is missing.		3
		28. Representativeness of all appropriate actors from relevant sectors, decisions scales and disciplines for supporting scientifically and technically collaboration (inclusion, participation and appropriate voice).	Grade 3: The mechanism for supporting scientifically and technically collaboration includes the participation of appropriate actors who all have an appropriate voice.	Grade 2: The mechanism for supporting scientifically and technically collaboration includes the participation from most actors who are representative of the relevant formal and informal disciplines and their voices are appropriate with the context.	Grade 1: The mechanism for supporting scientifically and technically collaboration includes the participation from a few of actors who are representative of the relevant formal and informal disciplines and/or their voices are not appropriate regarding the context, creating a major imbalance between the different disciplines.	Grade 0: The mechanism for supporting scientifically and technically collaboration follows only one voice.		3
		29. Operationality of mechanism(s) for supporting scientifically and technically collaboration including the capacity to advocate for change.	Grade 3: The mechanism for supporting scientifically and technically collaboration is functional including the capacity to advocate for changes internally and externally (policy changes, public awareness, etc.).	Grade 2: The mechanism for supporting scientifically and technically collaboration is mainly functional including the capacity to advocate for changes internally and/or externally.	Grade 1: The mechanism for supporting scientifically and technically collaboration is barely functional.	Grade 0: The mechanism for supporting scientifically and technically collaboration isn't functional.		0
		30. Existence of appropriate feedback loop for supporting scientifically and technically collaboration.	Grade 3: A feedback loop is existing and enables consideration of any changes in knowledge and context.	Grade 2: A feedback loop is existing and enables consideration of major changes in knowledge and context for updating scientific and technical support needs.	Grade 1: A feedback loop is existing but enables consideration of only biased changes in knowledge and context (bias because feedback come from only few actors or one sector, etc.…).	Grade 0: A feedback loop is missing in the scientific and technical support of collaboration.		0
	TRAINING	31. Existence of training for actors involved in collaboration.	Grade 3: Initial training for operating actors involved in collaborative activities is fully designed and planned in detail.	Grade 2: Initial training for operating actors involved in collaborative activities is designed and planned but lacks details.	Grade 1: Initial training for operating actors involved in collaborative activities is barely designed and planned.	Grade 0: Initial training for operating actors involved in collaborative activities is missing.	The value is NR if training is not necessary regarding the collaborative modalities planned and formalised (e.g. results sharing)	3
		32. Accessibility of training in relevant timeframe for actors involved in collaboration.	Grade 3: All operating actors involved in collaborative activities have access to initial training in a relevant timeframe (this notion includes appropriate resources).	Grade 2: Most operating actors involved in collaborative activities have access to initial training in a relevant timeframe (this notion includes appropriate resources).	Grade 1: Few operating actors involved in collaborative activities have access to initial training (this notion includes appropriate resources).	Grade 0: None of the operating actors involved in collaborative activities have access to initial training.	The value is NR if criterion 31 scores 0 or is NR	3
		33. Relevance of training with the collaborative modalities and context.	Grade 3: Initial training for operating actors involved in collaborative activities is relevant to the collaborative modalities and context.	Grade 2: Minor discrepancies exist between the initial training for operating actors involved in collaborative activities, the collaborative modalities and context, mainly due to outdated training contents	Grade 1: Major discrepancies exist between the initial training for operating actors involved in collaborative activities, the collaborative modalities and context.	Grade 0: The initial training for operating actors involved in collaborative activities, is not relevant with the collaborative modalities and context.	The value is NR if criterion 31 scores 0 or is NR	3
		34. Existence of designed and planned ongoing training for operating actors involved in collaborative activities.	Grade 3: Ongoing training for operating actors involved in collaborative activities is fully designed and planned in detail.	Grade 2: Ongoing training for operating actors involved in collaborative activities is designed and planned but lacks details.	Grade 1: Ongoing training for operating actors involved in collaborative activities is barely designed and planned.	Grade 0: Ongoing training for operating actors involved in collaborative activities is missing.	The value is NR if training is not necessary regarding the collaborative modalities planned and formalised (e.g. results sharing)	3
		35. Accessibility of ongoing training in relevant timeframe for operating actors involved in collaborative activities.	Grade 3: All operating actors involved in collaborative activities have access to ongoing training in a relevant timeframe (this notion includes appropriate resources).	Grade 2: Most operating actors involved in collaborative activities have access to ongoing training in a relevant timeframe (this notion includes appropriate resources).	Grade 1: Few operating actors involved in collaborative activities have access to ongoing training (this notion includes appropriate resources).	Grade 0: None of the operating actors involved in collaborative activities have access to ongoing training.	The value is NR if criterion 34 scores 0 or is NR	0
		36. Relevance of ongoing training for operating actors involved in collaborative activities with the collaborative modalities and collaborative context.	Grade 3: Ongoing training for operating actors involved in collaborative activities is relevant to the collaborative modalities and context.	Grade 2: Minor discrepancies exist between the ongoing training for operating actors involved in collaborative activities, the collaborative modalities and context, mainly due to outdated training contents	Grade 1: Major discrepancies exist between the ongoing training for operating actors involved in collaborative activities, the collaborative modalities and context.	Grade 0: The ongoing training for operating actors involved in collaborative activities, is not relevant with the collaborative modalities and context.	The value is NR if criterion 34 scores 0 or is NR	0
	INFORMATION	37. Existence of an institutional memory including all information related to the rationale of collaboration, the organisation and functioning of the multi-sectoral surveillance system and the outputs of the multi-sectoral surveillance system.	Grade 3: Existence of a complete institutional memory including all information related to the rationale of collaboration, to the organisation and functioning of the multi-sectoral surveillance system and to the outputs of the multi-sectoral surveillance system.	Grade 2: Existence of an institutional memory missing minor information.	Grade 1: Existence of an institutional memory missing major information.	Grade 0: There are no institutional memory.		3
		38. Accessibility of the institutional memory to surveillance actors and end-users.	Grade 3: All surveillance stakeholders have access to the institutional memory.	Grade 2: Most stakeholders have access to the institutional memory.	Grade 1: Few stakeholders have access to the institutional memory.	Grade 0: None of the stakeholders have access to the institutional memory.	The value is NR if criterion 34 scores 0	1
		39. Relevance of the information produced by the multi-sectoral surveillance system regarding the collaborative objective(s) and purpose(s).	Grade 3: The information produced by multi-sectoral surveillance system is relevant regarding the collaborative objective(s).	Grade 2: Minor discrepancies exist between the information produced by multi-sectoral surveillance system and the collaborative objective(s).	Grade 1: Major discrepancies exist between the information produced by multi-sectoral surveillance system and the collaborative objective(s).	Grade 0: The information produced by multi-sectoral surveillance system isn't relevant regarding the collaborative objective(s).		3
		40. Quality of the communication (both in terms of contents and means) of the information produced by the multi-sectoral surveillance system to surveillance actors and end users.	Grade 3: The information produced by collaboration is communicated appropriately and in a tailored fashion to all actors and end user’s groups.	Grade 2: The information produced by collaboration is communicated appropriately and in a tailored fashion to most actors and end user’s groups.	Grade 1: The information produced by collaboration is communicated to a few actors and in a tailored fashion to few actors and end user’s groups.	Grade 0: The information produced by collaboration is not communicated appropriately to any actors.		3
	MONITORING AND EVALUATION	41. Existence and relevance of specific performance indicators of collaboration routinely used.	Grade 3: Indicators of collaboration have been developed. The performance indicators of collaboration developed are complete, relevant and routinely used.	Grade 2: Indicators of collaboration have been developed. The performance indicators of collaboration developed still need to be completed and/or are not all relevant and/or not routinely used.	Grade 1: Indicators of collaboration have been developed but they are poorly relevant to collaboration and/or many important relevant indicators are missing and/or not used.	Grade 0: There are no computed performance indicators of collaboration.		0
		42. Existence of periodic external evaluation of collaboration or of the multi-sectoral surveillance system (including evaluation of collaboration).	Grade 3: Collaboration in the surveillance system is evaluated externally regularly (at least every three- four years) using a complete and rigorous methodology.	Grade 2: Collaboration in the surveillance system has been evaluated externally but the frequency of the evaluation could be higher, and/or the used methodology could be completer and more rigorous.	Grade 1: The surveillance system has been evaluated externally only once a long time ago and/or the used methodology isn't rigorous or complete.	Grade 0: No external evaluation of collaboration has been done before this one.		0
		43. Existence of periodic internal evaluation of collaboration or of the multi-sectoral surveillance system (including evaluation of collaboration).	Grade 3: Collaboration in the surveillance system is evaluated internally regularly (at least every one-two years) using a complete and rigorous methodology, along with external evaluation.	Grade 2: Collaboration in the surveillance system has been evaluated internally but the frequency of the evaluation could be higher, and/or the used methodology could be completer and more rigorous (lack of external evaluation of collaboration is lack of methodological rigour).	Grade 1: The surveillance system has been evaluated internally only once a long time ago and/or the used methodology isn't rigorous or complete.	Grade 0: No internal evaluation of collaboration has been done before this one.		0
		44. Implementation of corrective measures, if deemed necessary following performance monitoring and evaluation results.	Grade 3: All the corrective measures arising from evaluations and monitoring of indicators are implemented in a relevant timeframe regarding the rationale and objective(s) of collaboration.	Grade 2: Most of the corrective measures recommended by external evaluation were implemented in a relevant timeframe regarding the rationale and objective(s) of collaboration (at least the most important ones).	Grade 1: Few of the corrective measures recommended by external evaluation were implemented.	Grade 0: None of the corrective measures recommended by external evaluation were implemented.	The value is NR if criteria 42 and 43 score 0	0
	ENGAGEMENT	45. Engagement of actors in the areas of action, role and responsibilities they have been assigned with in the multi-sectoral surveillance system.	Grade 3: All actors are engaged in their assigned areas of responsibility in the multi-sectoral surveillance system (undertaking assigned sectoral surveillance activities, participating in collaborative activities, etc.)	Grade 2: Most actors are engaged in their assigned areas of responsibility in the multi-sectoral surveillance system (undertaking assigned sectoral surveillance activities, participating in collaborative activities, etc.)	Grade 1: Few actors are engaged in their assigned areas of responsibility in the multi-sectoral surveillance system (undertaking assigned sectoral surveillance activities, participating in collaborative activities, etc.)	Grade 0: Actors are not engaged in their assigned areas of responsibility in the multi-sectoral surveillance system (undertaking assigned sectoral surveillance activities, participating in collaborative activities, etc.)		1	Engagement of wildlife and environment is missing
Operations (1)	SURVEILLANCE DESIGN	46. Relevance of the collaborative activities for surveillance design regarding the collaborative modalities or the objective(s), purpose(s) and context (including sectoral surveillance capacities).	Grade 3: The collaborative activities implemented at this step of the surveillance process are relevant regarding the collaborative modalities or the collaborative objective(s)/purpose(s) and context (including sectoral surveillance capacities).	Grade 2: Some minor discrepancies are identified between the implemented collaborative activities at this step of the surveillance process and regarding the collaborative objective(s)/purpose(s) and context (including sectoral surveillance capacities).	Grade 1: Some major discrepancies are identified between the implemented collaborative activities at this step of the surveillance process and regarding the collaborative objective(s)/purpose(s) and context (including sectoral surveillance capacities).	Grade 0: The collaborative activities implemented at this step of the surveillance process are not relevant regarding the collaborative objective(s)/purpose(s) and context (including sectoral surveillance capacities).	This criterion is evaluating the relevance of the activity regarding formalised and planned collaborative modalities OR regarding the collaborative objective(s) and context if not formalised and planned. If any modality has been formalised and planned and any activities implemented, the value is NR	3
		47. Appropriateness of the outputs of collaborative activities (including sectoral surveillance capacities) for surveillance design to meet the collaborative objective(s) and purpose(s).	Grade 3: The collaborative outputs at this step of the surveillance process are appropriate to meet the collaborative objective(s) and purpose(s).	Grade 2: Some minor discrepancies are identified between the collaborative outputs at this step of the surveillance process and the collaborative objective(s) and purpose(s).	Grade 1: Some major discrepancies are identified between the collaborative outputs at this step of the surveillance process and the collaborative objective(s) and purpose(s).	Grade 0: The collaborative outputs at this step of the surveillance process are inappropriate to meet the collaborative objective(s) and purpose(s) (the lack of output can be considered inappropriate depending on the surveillance objective(s))	This criterion is evaluating outputs of any implemented activities, whatever the formalisation and plannification of modalities. If no activity is implemented, the value of the criterion is NR.	3
		48. Availability of appropriate resources (financial, technical, material and human) to implement the collaborative activities for surveillance design.	Grade 3: All the appropriate resources to implement the collaborative activities at this step of the surveillance process have been identified, are available and mobilized.	Grade 2: Most of the appropriate resources to implement the collaborative activities at this step of the surveillance process have been identified, are available and mobilized. The small discrepancies between the needs and the provision have a minimal impact on the output of the collaborative activities.	Grade 1: Few of the appropriate resources to implement the collaborative activities at this step of the surveillance process have been identified, are available and mobilized. The large discrepancies between the needs and the provision impacts strongly the output of the collaborative activities.	Grade 0: None of the appropriate resources to implement the collaborative activities at this step of the surveillance process have been identified, are available and mobilized. The large discrepancies between the needs and the provision don't allow the surveillance activities to produce output.	If no activity is implemented, the value of the criterion is NR.	3
	SAMPLING	49. Relevance of the collaborative activities for sampling regarding the collaborative modalities or the objective(s), purpose(s) and context (including sectoral surveillance capacities).	Grade 3: The collaborative activities implemented at this step of the surveillance process are relevant regarding the collaborative modalities or the collaborative objective(s)/purpose(s) and context (including sectoral surveillance capacities).	Grade 2: Some minor discrepancies are identified between the implemented collaborative activities at this step of the surveillance process and regarding the collaborative objective(s)/purpose(s) and context (including sectoral surveillance capacities).	Grade 1: Some major discrepancies are identified between the implemented collaborative activities at this step of the surveillance process and regarding the collaborative objective(s)/purpose(s) and context (including sectoral surveillance capacities).	Grade 0: The collaborative activities implemented at this step of the surveillance process are not relevant regarding the collaborative objective(s)/purpose(s) and context (including sectoral surveillance capacities).	This criterion is evaluating the relevance of the activity regarding formalised and planned collaborative modalities OR regarding the collaborative objective(s) and context if not formalised and planned. If any modality has been formalised and planned and any activities implemented, the value is NR	0
		50. Appropriateness of the outputs of collaborative activities (including sectoral surveillance capacities) for sampling to meet the collaborative objective(s) and purpose(s).	Grade 3: The collaborative outputs at this step of the surveillance process are appropriate to meet the collaborative objective(s) and purpose(s).	Grade 2: Some minor discrepancies are identified between the collaborative outputs at this step of the surveillance process and the collaborative objective(s) and purpose(s).	Grade 1: Some major discrepancies are identified between the collaborative outputs at this step of the surveillance process and the collaborative objective(s) and purpose(s).	Grade 0: The collaborative outputs at this step of the surveillance process are inappropriate to meet the collaborative objective(s) and purpose(s) (the lack of output can be considered inappropriate depending on the surveillance objective(s))	This criterion is evaluating outputs of any implemented activities, whatever the formalisation and plannification of modalities. If no activity is implemented, the value of the criterion is NR.	0
		51. Availability of appropriate resources (financial, technical, material and human) to implement the collaborative activities for sampling.	Grade 3: All the appropriate resources to implement the collaborative activities at this step of the surveillance process have been identified, are available and mobilized.	Grade 2: Most of the appropriate resources to implement the collaborative activities at this step of the surveillance process have been identified, are available and mobilized. The small discrepancies between the needs and the provision have a minimal impact on the output of the collaborative activities.	Grade 1: Few of the appropriate resources to implement the collaborative activities at this step of the surveillance process have been identified, are available and mobilized. The large discrepancies between the needs and the provision impacts strongly the output of the collaborative activities.	Grade 0: None of the appropriate resources to implement the collaborative activities at this step of the surveillance process have been identified, are available and mobilized. The large discrepancies between the needs and the provision don't allow the surveillance activities to produce output.	If no activity is implemented, the value of the criterion is NR.	0
	LABORATORY ACTIVITIES	52. Relevance of the collaborative activities for laboratory activities regarding the collaborative modalities or the objective(s), purpose(s) and context (including sectoral surveillance capacities).	Grade 3: The collaborative activities implemented at this step of the surveillance process are relevant regarding the collaborative modalities or the collaborative objective(s)/purpose(s) and context (including sectoral surveillance capacities).	Grade 2: Some minor discrepancies are identified between the implemented collaborative activities at this step of the surveillance process and regarding the collaborative objective(s)/purpose(s) and context (including sectoral surveillance capacities).	Grade 1: Some major discrepancies are identified between the implemented collaborative activities at this step of the surveillance process and regarding the collaborative objective(s)/purpose(s) and context (including sectoral surveillance capacities).	Grade 0: The collaborative activities implemented at this step of the surveillance process are not relevant regarding the collaborative objective(s)/purpose(s) and context (including sectoral surveillance capacities).	This criterion is evaluating the relevance of the activity regarding formalised and planned collaborative modalities OR regarding the collaborative objective(s) and context if not formalised and planned. If any modality has been formalised and planned and any activities implemented, the value is NR	3
		53. Appropriateness of the outputs of collaborative activities (including sectoral surveillance capacities) for laboratory activities to meet the collaborative objective(s) and purpose(s).	Grade 3: The collaborative outputs at this step of the surveillance process are appropriate to meet the collaborative objective(s) and purpose(s).	Grade 2: Some minor discrepancies are identified between the collaborative outputs at this step of the surveillance process and the collaborative objective(s) and purpose(s).	Grade 1: Some major discrepancies are identified between the collaborative outputs at this step of the surveillance process and the collaborative objective(s) and purpose(s).	Grade 0: The collaborative outputs at this step of the surveillance process are inappropriate to meet the collaborative objective(s) and purpose(s) (the lack of output can be considered inappropriate depending on the surveillance objective(s))	This criterion is evaluating outputs of any implemented activities, whatever the formalisation and plannification of modalities. If no activity is implemented, the value of the criterion is NR.	2
		54. Availability of appropriate resources (financial, technical, material and human) to implement the collaborative activities for laboratory activities.	Grade 3: All the appropriate resources to implement the collaborative activities at this step of the surveillance process have been identified, are available and mobilized.	Grade 2: Most of the appropriate resources to implement the collaborative activities at this step of the surveillance process have been identified, are available and mobilized. The small discrepancies between the needs and the provision have a minimal impact on the output of the collaborative activities.	Grade 1: Few of the appropriate resources to implement the collaborative activities at this step of the surveillance process have been identified, are available and mobilized. The large discrepancies between the needs and the provision impacts strongly the output of the collaborative activities.	Grade 0: None of the appropriate resources to implement the collaborative activities at this step of the surveillance process have been identified, are available and mobilized. The large discrepancies between the needs and the provision don't allow the surveillance activities to produce output.	If no activity is implemented, the value of the criterion is NR.	2
	DATA SHARING	55. Relevance of the collaborative activities for data sharing regarding the collaborative modalities or the objective(s), purpose(s) and context (including sectoral surveillance capacities).	Grade 3: The collaborative activities implemented at this step of the surveillance process are relevant regarding the collaborative modalities or the collaborative objective(s)/purpose(s) and context (including sectoral surveillance capacities).	Grade 2: Some minor discrepancies are identified between the implemented collaborative activities at this step of the surveillance process and regarding the collaborative objective(s)/purpose(s) and context (including sectoral surveillance capacities).	Grade 1: Some major discrepancies are identified between the implemented collaborative activities at this step of the surveillance process and regarding the collaborative objective(s)/purpose(s) and context (including sectoral surveillance capacities).	Grade 0: The collaborative activities implemented at this step of the surveillance process are not relevant regarding the collaborative objective(s)/purpose(s) and context (including sectoral surveillance capacities).	This criterion is evaluating the relevance of the activity regarding formalised and planned collaborative modalities OR regarding the collaborative objective(s) and context if not formalised and planned. If any modality has been formalised and planned and any activities implemented, the value is NR	0
		56. Appropriateness of the outputs of collaborative activities (including sectoral surveillance capacities) for data sharing to meet the collaborative objective(s) and purpose(s).	Grade 3: The collaborative outputs at this step of the surveillance process are appropriate to meet the collaborative objective(s) and purpose(s).	Grade 2: Some minor discrepancies are identified between the collaborative outputs at this step of the surveillance process and the collaborative objective(s) and purpose(s).	Grade 1: Some major discrepancies are identified between the collaborative outputs at this step of the surveillance process and the collaborative objective(s) and purpose(s).	Grade 0: The collaborative outputs at this step of the surveillance process are inappropriate to meet the collaborative objective(s) and purpose(s) (the lack of output can be considered inappropriate depending on the surveillance objective(s))	This criterion is evaluating outputs of any implemented activities, whatever the formalisation and plannification of modalities. If no activity is implemented, the value of the criterion is NR.	0
		57. Availability of appropriate resources (financial, technical, material and human) to implement the collaborative activities for data sharing.	Grade 3: All the appropriate resources to implement the collaborative activities at this step of the surveillance process have been identified, are available and mobilized.	Grade 2: Most of the appropriate resources to implement the collaborative activities at this step of the surveillance process have been identified, are available and mobilized. The small discrepancies between the needs and the provision have a minimal impact on the output of the collaborative activities.	Grade 1: Few of the appropriate resources to implement the collaborative activities at this step of the surveillance process have been identified, are available and mobilized. The large discrepancies between the needs and the provision impacts strongly the output of the collaborative activities.	Grade 0: None of the appropriate resources to implement the collaborative activities at this step of the surveillance process have been identified, are available and mobilized. The large discrepancies between the needs and the provision don't allow the surveillance activities to produce output.	If no activity is implemented, the value of the criterion is NR.	0
	RESULTS SHARING	58. Relevance of the collaborative activities for results sharing regarding the collaborative modalities or the objective(s), purpose(s) and context (including sectoral surveillance capacities).	Grade 3: The collaborative activities implemented at this step of the surveillance process are relevant regarding the collaborative modalities or the collaborative objective(s)/purpose(s) and context (including sectoral surveillance capacities).	Grade 2: Some minor discrepancies are identified between the implemented collaborative activities at this step of the surveillance process and regarding the collaborative objective(s)/purpose(s) and context (including sectoral surveillance capacities).	Grade 1: Some major discrepancies are identified between the implemented collaborative activities at this step of the surveillance process and regarding the collaborative objective(s)/purpose(s) and context (including sectoral surveillance capacities).	Grade 0: The collaborative activities implemented at this step of the surveillance process are not relevant regarding the collaborative objective(s)/purpose(s) and context (including sectoral surveillance capacities).	This criterion is evaluating the relevance of the activity regarding formalised and planned collaborative modalities OR regarding the collaborative objective(s) and context if not formalised and planned. If any modality has been formalised and planned and any activities implemented, the value is NR	3
		59. Appropriateness of the outputs of collaborative activities (including sectoral surveillance capacities) for results sharing to meet the collaborative objective(s) and purpose(s).	Grade 3: The collaborative outputs at this step of the surveillance process are appropriate to meet the collaborative objective(s) and purpose(s).	Grade 2: Some minor discrepancies are identified between the collaborative outputs at this step of the surveillance process and the collaborative objective(s) and purpose(s).	Grade 1: Some major discrepancies are identified between the collaborative outputs at this step of the surveillance process and the collaborative objective(s) and purpose(s).	Grade 0: The collaborative outputs at this step of the surveillance process are inappropriate to meet the collaborative objective(s) and purpose(s) (the lack of output can be considered inappropriate depending on the surveillance objective(s))	This criterion is evaluating outputs of any implemented activities, whatever the formalisation and plannification of modalities. If no activity is implemented, the value of the criterion is NR.	2
		60. Availability of appropriate resources (financial, technical, material and human) to implement the collaborative activities for results sharing.	Grade 3: All the appropriate resources to implement the collaborative activities at this step of the surveillance process have been identified, are available and mobilized.	Grade 2: Most of the appropriate resources to implement the collaborative activities at this step of the surveillance process have been identified, are available and mobilized. The small discrepancies between the needs and the provision have a minimal impact on the output of the collaborative activities.	Grade 1: Few of the appropriate resources to implement the collaborative activities at this step of the surveillance process have been identified, are available and mobilized. The large discrepancies between the needs and the provision impacts strongly the output of the collaborative activities.	Grade 0: None of the appropriate resources to implement the collaborative activities at this step of the surveillance process have been identified, are available and mobilized. The large discrepancies between the needs and the provision don't allow the surveillance activities to produce output.	If no activity is implemented, the value of the criterion is NR.	2
	DATA STOCKAGE AND MANAGEMENT	61. Relevance of the collaborative activities for data management and stockage regarding the collaborative modalities or the objective(s), purpose(s) and context (including sectoral surveillance capacities).	Grade 3: The collaborative activities implemented at this step of the surveillance process are relevant regarding the collaborative modalities or the collaborative objective(s)/purpose(s) and context (including sectoral surveillance capacities).	Grade 2: Some minor discrepancies are identified between the implemented collaborative activities at this step of the surveillance process and regarding the collaborative objective(s)/purpose(s) and context (including sectoral surveillance capacities).	Grade 1: Some major discrepancies are identified between the implemented collaborative activities at this step of the surveillance process and regarding the collaborative objective(s)/purpose(s) and context (including sectoral surveillance capacities).	Grade 0: The collaborative activities implemented at this step of the surveillance process are not relevant regarding the collaborative objective(s)/purpose(s) and context (including sectoral surveillance capacities).	This criterion is evaluating the relevance of the activity regarding formalised and planned collaborative modalities OR regarding the collaborative objective(s) and context if not formalised and planned. If any modality has been formalised and planned and any activities implemented, the value is NR	3
		62. Appropriateness of the outputs of collaborative activities (including sectoral surveillance capacities) for data data management and stockage to meet the collaborative objective(s) and purpose(s).	Grade 3: The collaborative outputs at this step of the surveillance process are appropriate to meet the collaborative objective(s) and purpose(s).	Grade 2: Some minor discrepancies are identified between the collaborative outputs at this step of the surveillance process and the collaborative objective(s) and purpose(s).	Grade 1: Some major discrepancies are identified between the collaborative outputs at this step of the surveillance process and the collaborative objective(s) and purpose(s).	Grade 0: The collaborative outputs at this step of the surveillance process are inappropriate to meet the collaborative objective(s) and purpose(s) (the lack of output can be considered inappropriate depending on the surveillance objective(s))	This criterion is evaluating outputs of any implemented activities, whatever the formalisation and plannification of modalities. If no activity is implemented, the value of the criterion is NR.	3
		63. Availability of appropriate resources (financial, technical, material and human) to implement the collaborative activities for data management and stockage.	Grade 3: All the appropriate resources to implement the collaborative activities at this step of the surveillance process have been identified, are available and mobilized.	Grade 2: Most of the appropriate resources to implement the collaborative activities at this step of the surveillance process have been identified, are available and mobilized. The small discrepancies between the needs and the provision have a minimal impact on the output of the collaborative activities.	Grade 1: Few of the appropriate resources to implement the collaborative activities at this step of the surveillance process have been identified, are available and mobilized. The large discrepancies between the needs and the provision impacts strongly the output of the collaborative activities.	Grade 0: None of the appropriate resources to implement the collaborative activities at this step of the surveillance process have been identified, are available and mobilized. The large discrepancies between the needs and the provision don't allow the surveillance activities to produce output.	If no activity is implemented, the value of the criterion is NR.	3
	DATA ANALYSIS AND INTERPRETATION	64. Relevance of the collaborative activities for data management and stockage regarding the collaborative modalities or the objective(s), purpose(s) and context (including sectoral surveillance capacities).	Grade 3: The collaborative activities implemented at this step of the surveillance process are relevant regarding the collaborative modalities or the collaborative objective(s)/purpose(s) and context (including sectoral surveillance capacities).	Grade 2: Some minor discrepancies are identified between the implemented collaborative activities at this step of the surveillance process and regarding the collaborative objective(s)/purpose(s) and context (including sectoral surveillance capacities).	Grade 1: Some major discrepancies are identified between the implemented collaborative activities at this step of the surveillance process and regarding the collaborative objective(s)/purpose(s) and context (including sectoral surveillance capacities).	Grade 0: The collaborative activities implemented at this step of the surveillance process are not relevant regarding the collaborative objective(s)/purpose(s) and context (including sectoral surveillance capacities).	This criterion is evaluating the relevance of the activity regarding formalised and planned collaborative modalities OR regarding the collaborative objective(s) and context if not formalised and planned. If any modality has been formalised and planned and any activities implemented, the value is NR	3
		65. Appropriateness of the outputs of collaborative activities (including sectoral surveillance capacities) for data analysis and interpretation to meet the collaborative objective(s) and purpose(s).	Grade 3: The collaborative outputs at this step of the surveillance process are appropriate to meet the collaborative objective(s) and purpose(s).	Grade 2: Some minor discrepancies are identified between the collaborative outputs at this step of the surveillance process and the collaborative objective(s) and purpose(s).	Grade 1: Some major discrepancies are identified between the collaborative outputs at this step of the surveillance process and the collaborative objective(s) and purpose(s).	Grade 0: The collaborative outputs at this step of the surveillance process are inappropriate to meet the collaborative objective(s) and purpose(s) (the lack of output can be considered inappropriate depending on the surveillance objective(s))	This criterion is evaluating outputs of any implemented activities, whatever the formalisation and plannification of modalities. If no activity is implemented, the value of the criterion is NR.	3
		66. Availability of appropriate resources (financial, technical, material and human) to implement the collaborative activities for data analysis and interpretation.	Grade 3: All the appropriate resources to implement the collaborative activities at this step of the surveillance process have been identified, are available and mobilized.	Grade 2: Most of the appropriate resources to implement the collaborative activities at this step of the surveillance process have been identified, are available and mobilized. The small discrepancies between the needs and the provision have a minimal impact on the output of the collaborative activities.	Grade 1: Few of the appropriate resources to implement the collaborative activities at this step of the surveillance process have been identified, are available and mobilized. The large discrepancies between the needs and the provision impacts strongly the output of the collaborative activities.	Grade 0: None of the appropriate resources to implement the collaborative activities at this step of the surveillance process have been identified, are available and mobilized. The large discrepancies between the needs and the provision don't allow the surveillance activities to produce output.	If no activity is implemented, the value of the criterion is NR.	0
	INTERNAL COMMUNICATION	67. Relevance of the collaborative activities for communication to surveillance actors regarding the collaborative modalities or the objective(s), purpose(s) and context (including sectoral surveillance capacities).	Grade 3: The collaborative activities implemented at this step of the surveillance process are relevant regarding the collaborative modalities or the collaborative objective(s)/purpose(s) and context (including sectoral surveillance capacities).	Grade 2: Some minor discrepancies are identified between the implemented collaborative activities at this step of the surveillance process and regarding the collaborative objective(s)/purpose(s) and context (including sectoral surveillance capacities).	Grade 1: Some major discrepancies are identified between the implemented collaborative activities at this step of the surveillance process and regarding the collaborative objective(s)/purpose(s) and context (including sectoral surveillance capacities).	Grade 0: The collaborative activities implemented at this step of the surveillance process are not relevant regarding the collaborative objective(s)/purpose(s) and context (including sectoral surveillance capacities).	This criterion is evaluating the relevance of the activity regarding formalised and planned collaborative modalities OR regarding the collaborative objective(s) and context if not formalised and planned. If any modality has been formalised and planned and any activities implemented, the value is NR	3
		68. Appropriateness of the outputs of collaborative activities (including sectoral surveillance capacities) for communication to surveillance actors to meet the collaborative objective(s) and purpose(s).	Grade 3: The collaborative outputs at this step of the surveillance process are appropriate to meet the collaborative objective(s) and purpose(s).	Grade 2: Some minor discrepancies are identified between the collaborative outputs at this step of the surveillance process and the collaborative objective(s) and purpose(s).	Grade 1: Some major discrepancies are identified between the collaborative outputs at this step of the surveillance process and the collaborative objective(s) and purpose(s).	Grade 0: The collaborative outputs at this step of the surveillance process are inappropriate to meet the collaborative objective(s) and purpose(s) (the lack of output can be considered inappropriate depending on the surveillance objective(s))	This criterion is evaluating outputs of any implemented activities, whatever the formalisation and plannification of modalities. If no activity is implemented, the value of the criterion is NR.	3
		69. Availability of appropriate resources (financial, technical, material and human) to implement the collaborative activities for communication to surveillance actors.	Grade 3: All the appropriate resources to implement the collaborative activities at this step of the surveillance process have been identified, are available and mobilized.	Grade 2: Most of the appropriate resources to implement the collaborative activities at this step of the surveillance process have been identified, are available and mobilized. The small discrepancies between the needs and the provision have a minimal impact on the output of the collaborative activities.	Grade 1: Few of the appropriate resources to implement the collaborative activities at this step of the surveillance process have been identified, are available and mobilized. The large discrepancies between the needs and the provision impacts strongly the output of the collaborative activities.	Grade 0: None of the appropriate resources to implement the collaborative activities at this step of the surveillance process have been identified, are available and mobilized. The large discrepancies between the needs and the provision don't allow the surveillance activities to produce output.	If no activity is implemented, the value of the criterion is NR.	0
	EXTERNAL COMMUNICATION	70. Relevance of the collaborative activities for external communication regarding the collaborative modalities or the objective(s), purpose(s) and context (including sectoral surveillance capacities).	Grade 3: The collaborative activities implemented at this step of the surveillance process are relevant regarding the collaborative modalities or the collaborative objective(s)/purpose(s) and context (including sectoral surveillance capacities).	Grade 2: Some minor discrepancies are identified between the implemented collaborative activities at this step of the surveillance process and regarding the collaborative objective(s)/purpose(s) and context (including sectoral surveillance capacities).	Grade 1: Some major discrepancies are identified between the implemented collaborative activities at this step of the surveillance process and regarding the collaborative objective(s)/purpose(s) and context (including sectoral surveillance capacities).	Grade 0: The collaborative activities implemented at this step of the surveillance process are not relevant regarding the collaborative objective(s)/purpose(s) and context (including sectoral surveillance capacities).	This criterion is evaluating the relevance of the activity regarding formalised and planned collaborative modalities OR regarding the collaborative objective(s) and context if not formalised and planned. If any modality has been formalised and planned and any activities implemented, the value is NR	0
		71. Appropriateness of the outputs of collaborative activities (including sectoral surveillance capacities) for external communication to meet the collaborative objective(s) and purpose(s).	Grade 3: The collaborative outputs at this step of the surveillance process are appropriate to meet the collaborative objective(s) and purpose(s).	Grade 2: Some minor discrepancies are identified between the collaborative outputs at this step of the surveillance process and the collaborative objective(s) and purpose(s).	Grade 1: Some major discrepancies are identified between the collaborative outputs at this step of the surveillance process and the collaborative objective(s) and purpose(s).	Grade 0: The collaborative outputs at this step of the surveillance process are inappropriate to meet the collaborative objective(s) and purpose(s) (the lack of output can be considered inappropriate depending on the surveillance objective(s))	This criterion is evaluating outputs of any implemented activities, whatever the formalisation and plannification of modalities. If no activity is implemented, the value of the criterion is NR.	0
		72. Availability of appropriate resources (financial, technical, material and human) to implement the collaborative activities for external communication.	Grade 3: All the appropriate resources to implement the collaborative activities at this step of the surveillance process have been identified, are available and mobilized.	Grade 2: Most of the appropriate resources to implement the collaborative activities at this step of the surveillance process have been identified, are available and mobilized. The small discrepancies between the needs and the provision have a minimal impact on the output of the collaborative activities.	Grade 1: Few of the appropriate resources to implement the collaborative activities at this step of the surveillance process have been identified, are available and mobilized. The large discrepancies between the needs and the provision impacts strongly the output of the collaborative activities.	Grade 0: None of the appropriate resources to implement the collaborative activities at this step of the surveillance process have been identified, are available and mobilized. The large discrepancies between the needs and the provision don't allow the surveillance activities to produce output.	If no activity is implemented, the value of the criterion is NR.	0
	DISSEMINATION	73. Relevance of the collaborative activities for dissemination regarding the collaborative modalities or the objective(s), purpose(s) and context (including sectoral surveillance capacities).	Grade 3: The collaborative activities implemented at this step of the surveillance process are relevant regarding the collaborative modalities or the collaborative objective(s)/purpose(s) and context (including sectoral surveillance capacities).	Grade 2: Some minor discrepancies are identified between the implemented collaborative activities at this step of the surveillance process and regarding the collaborative objective(s)/purpose(s) and context (including sectoral surveillance capacities).	Grade 1: Some major discrepancies are identified between the implemented collaborative activities at this step of the surveillance process and regarding the collaborative objective(s)/purpose(s) and context (including sectoral surveillance capacities).	Grade 0: The collaborative activities implemented at this step of the surveillance process are not relevant regarding the collaborative objective(s)/purpose(s) and context (including sectoral surveillance capacities).	This criterion is evaluating the relevance of the activity regarding formalised and planned collaborative modalities OR regarding the collaborative objective(s) and context if not formalised and planned. If any modality has been formalised and planned and any activities implemented, the value is NR	0
		74. Appropriateness of the outputs of collaborative activities (including sectoral surveillance capacities) for dissemination to meet the collaborative objective(s) and purpose(s).	Grade 3: The collaborative outputs at this step of the surveillance process are appropriate to meet the collaborative objective(s) and purpose(s).	Grade 2: Some minor discrepancies are identified between the collaborative outputs at this step of the surveillance process and the collaborative objective(s) and purpose(s).	Grade 1: Some major discrepancies are identified between the collaborative outputs at this step of the surveillance process and the collaborative objective(s) and purpose(s).	Grade 0: The collaborative outputs at this step of the surveillance process are inappropriate to meet the collaborative objective(s) and purpose(s) (the lack of output can be considered inappropriate depending on the surveillance objective(s))	This criterion is evaluating outputs of any implemented activities, whatever the formalisation and plannification of modalities. If no activity is implemented, the value of the criterion is NR.	0
		75. Availability of appropriate resources (financial, technical, material and human) to implement the collaborative activities for dissemination of surveillance results to beneficiaries.	Grade 3: All the appropriate resources to implement the collaborative activities at this step of the surveillance process have been identified, are available and mobilized.	Grade 2: Most of the appropriate resources to implement the collaborative activities at this step of the surveillance process have been identified, are available and mobilized. The small discrepancies between the needs and the provision have a minimal impact on the output of the collaborative activities.	Grade 1: Few of the appropriate resources to implement the collaborative activities at this step of the surveillance process have been identified, are available and mobilized. The large discrepancies between the needs and the provision impacts strongly the output of the collaborative activities.	Grade 0: None of the appropriate resources to implement the collaborative activities at this step of the surveillance process have been identified, are available and mobilized. The large discrepancies between the needs and the provision don't allow the surveillance activities to produce output.	If no activity is implemented, the value of the criterion is NR.	0

## Sheet: 2. Attributes Indexes_IDSP
Evaluation criteria of the organisational and functioning attributes of collaboration taking place in a multi-sectoral surveillance system, at the governance (G) et operational (O) levels.				Evaluation criteria of the indexes for collaboration taking place in a multi-sectoral surveillance system.				Evaluation criteria of the functional attributes of collaboration taking place in a multi-sectoral surveillance system.
Name of the attribute	Definition of the attribute	Evaluation criteria contributing to the attribute		Name of the index	Definition of the index	Evaluation criteria contributing to the index		Name of the functional attribute	Definition of the functional attribute	Evaluation criteria contributing to the attribute
G.1 Formalisation and endorsement of the collaborative surveillance strategy	Formalisation of the rationale, objective(s) and purpose(s) of collaboration for the multi-sectoral surveillance system as well as the area of actions of the surveillance actors, and endorsement by all actors from all sectors, professions, disciplines and decision scales involved.	01. Formalisation of rationale behind the willingness to collaborate for surveillance.		Management	All the governance elements contributing to the management of collaboration	01. Formalisation of rationale behind the willingness to collaborate for surveillance.		Acceptability	Surveillance actors demonstrate trust into the system, mutual understanding and willingness to collaborate. The objective(s) of collaboration and outputs of the multi-sectoral surveillance system meet stakeholders (surveillance actors and end-users) expectations.	04. Endorsement of the documents -formalising the rationale, the objective(s) and purpose(s) of collaboration, and the areas of action - by relevant stakeholders from different sectors, professions, disciplines and decision scales involved.
G.1 Formalisation and endorsement of the collaborative surveillance strategy	Formalisation of the rationale, objective(s) and purpose(s) of collaboration for the multi-sectoral surveillance system as well as the area of actions of the surveillance actors, and endorsement by all actors from all sectors, professions, disciplines and decision scales involved.	02. Formalisation of the objective(s) and purpose(s) of collaboration for surveillance.		Management	All the governance elements contributing to the management of collaboration	02. Formalisation of the objective(s) and purpose(s) of collaboration for surveillance.		Acceptability	Surveillance actors demonstrate trust into the system, mutual understanding and willingness to collaborate. The objective(s) of collaboration and outputs of the multi-sectoral surveillance system meet stakeholders (surveillance actors and end-users) expectations.	05. Relevance of the collaborative objective(s) and purpose(s) regarding surveillance actors and end-users' expectations (including meeting the sectoral objectives).
G.1 Formalisation and endorsement of the collaborative surveillance strategy	Formalisation of the rationale, objective(s) and purpose(s) of collaboration for the multi-sectoral surveillance system as well as the area of actions of the surveillance actors, and endorsement by all actors from all sectors, professions, disciplines and decision scales involved.	03. Formalisation of the surveillance actors' areas of action in the multi-sectoral surveillance system, i.e. their assigned tasks for governance (steering, coordination, scientific and technical support) in sectoral surveillance and collaboration.		Management	All the governance elements contributing to the management of collaboration	03. Formalisation of the surveillance actors' areas of action in the multi-sectoral surveillance system, i.e. the tasks they are assigned regarding collaboration and coordination of sectoral surveillance.		Acceptability	Surveillance actors demonstrate trust into the system, mutual understanding and willingness to collaborate. The objective(s) of collaboration and outputs of the multi-sectoral surveillance system meet stakeholders (surveillance actors and end-users) expectations.	10. Endorsement of the documents -formalising collaborative modalities, and role and responsibilities of surveillance actors involved- by all stakeholders from different sectors, disciplines, professions and decision scales involved OR consistency of documents formalising collaborative modalities across the institutions involved.
G.1 Formalisation and endorsement of the collaborative surveillance strategy	Formalisation of the rationale, objective(s) and purpose(s) of collaboration for the multi-sectoral surveillance system as well as the area of actions of the surveillance actors, and endorsement by all actors from all sectors, professions, disciplines and decision scales involved.	04. Endorsement of the documents -formalising the rationale, the objective(s) and purpose(s) of collaboration, and the areas of action - by relevant stakeholders from different sectors, professions, disciplines and decision scales involved.		Management	All the governance elements contributing to the management of collaboration	04. Endorsement of the documents -formalising the rationale, the objective(s) and purpose(s) of collaboration, and the areas of action - by relevant stakeholders from different sectors, professions, disciplines and decision scales involved.		Acceptability	Surveillance actors demonstrate trust into the system, mutual understanding and willingness to collaborate. The objective(s) of collaboration and outputs of the multi-sectoral surveillance system meet stakeholders (surveillance actors and end-users) expectations.	16. Adequation between areas of action, and roles and responsibilities assigned in the multi-sectoral surveillance system (collaborative and sectoral activities) regarding professional competencies.
G.2 Relevance of collaborative objective(s) and purpose	Relevance of the collaborative objective(s) and purpose regarding the stakeholders' expectations, the epidemiological and socio-economic context, the international/regional guidance (regulations, recommendations, standards).	05. Relevance of the collaborative objective(s) and purpose(s) regarding surveillance actors and end-users' expectations (including meeting the sectoral objectives).		Management	All the governance elements contributing to the management of collaboration	05. Relevance of the collaborative objective(s) and purpose(s) regarding surveillance actors and end-users' expectations (including meeting the sectoral objectives).		Acceptability	Surveillance actors demonstrate trust into the system, mutual understanding and willingness to collaborate. The objective(s) of collaboration and outputs of the multi-sectoral surveillance system meet stakeholders (surveillance actors and end-users) expectations.	32. Accessibility of training in relevant timeframe for actors involved in collaboration.
G.2 Relevance of collaborative objective(s) and purpose	Relevance of the collaborative objective(s) and purpose regarding the stakeholders' expectations, the epidemiological and socio-economic context, the international/regional guidance (regulations, recommendations, standards).	06. Relevance of the collaborative objective(s) and purpose(s) regarding the epidemiological, socio-political and economic context.		Management	All the governance elements contributing to the management of collaboration	06. Relevance of the collaborative objective(s) and purpose(s) regarding the epidemiological, socio-political and economic context.		Acceptability	Surveillance actors demonstrate trust into the system, mutual understanding and willingness to collaborate. The objective(s) of collaboration and outputs of the multi-sectoral surveillance system meet stakeholders (surveillance actors and end-users) expectations.	33. Relevance of training with the collaborative modalities and context.
G.2 Relevance of collaborative objective(s) and purpose	Relevance of the collaborative objective(s) and purpose regarding the stakeholders' expectations, the epidemiological and socio-economic context, the international/regional guidance (regulations, recommendations, standards).	07. Relevance of the collaborative objective(s) and purpose(s) regarding the international/regional guidance (regulations, recommendations, standards, guidelines).		Management	All the governance elements contributing to the management of collaboration	07. Relevance of the collaborative objective(s) and purpose(s) regarding the international/regional guidance (regulations, recommendations, standards, guidelines).		Acceptability	Surveillance actors demonstrate trust into the system, mutual understanding and willingness to collaborate. The objective(s) of collaboration and outputs of the multi-sectoral surveillance system meet stakeholders (surveillance actors and end-users) expectations.	35. Accessibility of ongoing training in relevant timeframe for operating actors involved in collaborative activities.
G.3 Formalisation of collaborative modalities	Description of collaboration in terms of modalities (area and degree of collaboration), and role and responsibilities of surveillance actors.	08. Formalisation of the collaborative modalities.		Management	All the governance elements contributing to the management of collaboration	08. Formalisation of the collaborative modalities.		Acceptability	Surveillance actors demonstrate trust into the system, mutual understanding and willingness to collaborate. The objective(s) of collaboration and outputs of the multi-sectoral surveillance system meet stakeholders (surveillance actors and end-users) expectations.	36. Relevance of ongoing training for operating actors involved in collaborative activities with the collaborative modalities and collaborative context.
G.3 Formalisation of collaborative modalities	Description of collaboration in terms of modalities (area and degree of collaboration), and role and responsibilities of surveillance actors.	09. Formalisation of roles and responsibilities of surveillance actors involved in collaborative modalities.		Management	All the governance elements contributing to the management of collaboration	09. Formalisation of roles and responsibilities of surveillance actors involved in collaborative modalities.		Acceptability	Surveillance actors demonstrate trust into the system, mutual understanding and willingness to collaborate. The objective(s) of collaboration and outputs of the multi-sectoral surveillance system meet stakeholders (surveillance actors and end-users) expectations.	38. Accessibility of the institutional memory to surveillance actors and end-users.
G.3 Formalisation of collaborative modalities	Description of collaboration in terms of modalities (area and degree of collaboration), and role and responsibilities of surveillance actors.	10. Endorsement of the documents -formalising collaborative modalities, and role and responsibilities of surveillance actors involved- by all stakeholders from different sectors, disciplines, professions and decision scales involved OR consistency of documents formalising collaborative modalities across the institutions involved.		Management	All the governance elements contributing to the management of collaboration	10. Endorsement of the documents -formalising collaborative modalities, and role and responsibilities of surveillance actors involved- by all stakeholders from different sectors, disciplines, professions and decision scales involved OR consistency of documents formalising collaborative modalities across the institutions involved.		Acceptability	Surveillance actors demonstrate trust into the system, mutual understanding and willingness to collaborate. The objective(s) of collaboration and outputs of the multi-sectoral surveillance system meet stakeholders (surveillance actors and end-users) expectations.	40. Quality of the communication (both in terms of contents and means) of the information produced by the multi-sectoral surveillance system to surveillance actors and end users.
G.4 Relevance of collaborative modalities	Relevance of the collaborative modalities (area and degree of collaboration) across the different dimensions regarding the collaborative objective(s) and context (including sectoral surveillance capacities)	11. Relevance of the collaborative modalities regarding the collaborative objective(s) and context (including sectoral surveillance capacities).		Management	All the governance elements contributing to the management of collaboration	11. Relevance of the collaborative modalities regarding the collaborative objective(s) and context (including sectoral surveillance capacities).		Acceptability	Surveillance actors demonstrate trust into the system, mutual understanding and willingness to collaborate. The objective(s) of collaboration and outputs of the multi-sectoral surveillance system meet stakeholders (surveillance actors and end-users) expectations.	45. Engagement of actors in the areas of action, role and responsibilities they have been assigned with in the multi-sectoral surveillance system.
G.5 Coverage	Relevance of the dimensions and data sources covered by the multi-sectoral surveillance system regarding the collaborative objective(s) and context.	12. Relevance of the dimensions (sectors, disciplines, decision making scales, professions) regarding the collaborative objective(s) and context.		Management	All the governance elements contributing to the management of collaboration	12. Relevance of the dimensions (sectors, disciplines, decision making scales, professions) regarding the collaborative objective(s) and context.		Adaptability	Collaboration can adapt and evolve upon changes in governance modalities, knowledge and context.	19. Operationality of mechanism(s) for steering collaboration including the capacity to advocate for change.
G.5 Coverage	Relevance of the dimensions and data sources covered by the multi-sectoral surveillance system regarding the collaborative objective(s) and context.	13. Relevance of the data sources regarding the collaborative objective(s) and context.		Management	All the governance elements contributing to the management of collaboration	13. Relevance of the data sources regarding the collaborative objective(s) and context.		Adaptability	Collaboration can adapt and evolve upon changes in governance modalities, knowledge and context.	20. Existence of appropriate feed-back loop in mechanism(s) for steering collaboration.
G.6 Governance of resources for collaboration	Definition of resource allocation mechanisms in the collaborative strategy and allocation of relevant resources for the implementation of collaborative modalities.	14. Definition of specific mechanisms for financial, material and human resources allocation in the collaborative strategy.		Management	All the governance elements contributing to the management of collaboration	14. Definition of specific mechanisms for financial, material and human resources allocation in the collaborative strategy.		Adaptability	Collaboration can adapt and evolve upon changes in governance modalities, knowledge and context.	24. Operationality of mechanism(s) for coordinating collaboration including the capacity to advocate change.
G.6 Governance of resources for collaboration	Definition of resource allocation mechanisms in the collaborative strategy and allocation of relevant resources for the implementation of collaborative modalities.	15. Allocation of relevant financial, material and human resources for collaborative modalities.		Support	All the governance elements that ensure the smooth operation of collaboration	15. Allocation of relevant financial, material and human resources for collaborative modalities.		Adaptability	Collaboration can adapt and evolve upon changes in governance modalities, knowledge and context.	25. Existence of appropriate feed-back loop in mechanism(s) for coordinating collaboration.
G.6 Governance of resources for collaboration	Definition of resource allocation mechanisms in the collaborative strategy and allocation of relevant resources for the implementation of collaborative modalities.	16. Adequation between areas of action, and roles and responsibilities assigned in the multi-sectoral surveillance system (collaborative and sectoral activities) regarding professional competencies.		Support	All the governance elements that ensure the smooth operation of collaboration	16. Adequation between areas of action, and roles and responsibilities assigned in the multi-sectoral surveillance system (collaborative and sectoral activities) regarding professional competencies.		Adaptability	Collaboration can adapt and evolve upon changes in governance modalities, knowledge and context.	29. Operationality of mechanism(s) for supporting scientifically and technically collaboration including the capacity to advocate for change.
G.7 Mechanism(s) for steering collaboration	Existence of appropriate and functional mechanism(s), including feed-back loop, for steering collaboration in the multi-sectoral surveillance system.	17. Existence and formalisation of mechanism(s) for steering collaboration in the multi-sectoral surveillance system.		Management	All the governance elements contributing to the management of collaboration	17. Existence and formalisation of mechanism(s) for steering collaboration in the multi-sectoral surveillance system.		Adaptability	Collaboration can adapt and evolve upon changes in governance modalities, knowledge and context.	30. Existence of appropriate feedback loop for supporting scientifically and technically collaboration.
G.7 Mechanism(s) for steering collaboration	Existence of appropriate and functional mechanism(s), including feed-back loop, for steering collaboration in the multi-sectoral surveillance system.	18. Representativeness of all appropriate actors and end-users from relevant sectors, disciplines, professions and decisions scales in the steering mechanism(s) for collaboration (inclusion, participation and appropriate voice).		Management	All the governance elements contributing to the management of collaboration	18. Representativeness of all appropriate actors and end-users from relevant sectors, disciplines, professions and decisions scales in the steering mechanism(s) for collaboration (inclusion, participation and appropriate voice).		Adaptability	Collaboration can adapt and evolve upon changes in governance modalities, knowledge and context.	41. Existence and relevance of specific performance indicators of collaboration routinely used.
G.7 Mechanism(s) for steering collaboration	Existence of appropriate and functional mechanism(s), including feed-back loop, for steering collaboration in the multi-sectoral surveillance system.	19. Operationality of mechanism(s) for steering collaboration including the capacity to advocate for change.		Management	All the governance elements contributing to the management of collaboration	19. Operationality of mechanism(s) for steering collaboration including the capacity to advocate for change.		Adaptability	Collaboration can adapt and evolve upon changes in governance modalities, knowledge and context.	42. Existence of periodic external evaluation of collaboration or of the multi-sectoral surveillance system (including evaluation of collaboration).
G.7 Mechanism(s) for steering collaboration	Existence of appropriate and functional mechanism(s), including feed-back loop, for steering collaboration in the multi-sectoral surveillance system.	20. Existence of appropriate feed-back loop in mechanism(s) for steering collaboration.		Management	All the governance elements contributing to the management of collaboration	20. Existence of appropriate feed-back loop in mechanism(s) for steering collaboration.		Adaptability	Collaboration can adapt and evolve upon changes in governance modalities, knowledge and context.	43. Existence of periodic internal evaluation of collaboration or of the multi-sectoral surveillance system (including evaluation of collaboration).
G.7 Mechanism(s) for steering collaboration	Existence of appropriate and functional mechanism(s), including feed-back loop, for steering collaboration in the multi-sectoral surveillance system.	21. Availability of all appropriate resources to support mechanism(s) for steering collaboration.		Management	All the governance elements contributing to the management of collaboration	21. Availability of all appropriate resources to support mechanism(s) for steering collaboration.		Adaptability	Collaboration can adapt and evolve upon changes in governance modalities, knowledge and context.	44. Implementation of corrective measures, if deemed necessary following performance monitoring and evaluation results.
G.8 Mechanism(s) for coordinating collaboration	Existence of appropriate and functional mechanism(s), including feed-back loop, for coordinating collaboration in the multi-sectoral surveillance system.	22. Existence and formalisation of mechanism(s) for coordinating collaboration in the multi-sectoral surveillance system.		Management	All the governance elements contributing to the management of collaboration	22. Existence and formalisation of mechanism(s) for coordinating collaboration in the multi-sectoral surveillance system.		Stability	Collaboration is stable in time, it is formalised and endorsed by all relevant stakeholders (surveillance actors and end-users).	01. Formalisation of rationale behind the willingness to collaborate for surveillance.
G.8 Mechanism(s) for coordinating collaboration	Existence of appropriate and functional mechanism(s), including feed-back loop, for coordinating collaboration in the multi-sectoral surveillance system.	23. Representativeness of all appropriate actors and end-users from relevant sectors, decisions scales and disciplines in the coordinating mechanism(s) for collaboration (inclusion, participation and appropriate voice).		Management	All the governance elements contributing to the management of collaboration	23. Representativeness of all appropriate actors and end-users from relevant sectors, decisions scales and disciplines in the coordinating mechanism(s) for collaboration (inclusion, participation and appropriate voice).		Stability	Collaboration is stable in time, it is formalised and endorsed by all relevant stakeholders (surveillance actors and end-users).	02. Formalisation of the objective(s) and purpose(s) of collaboration for surveillance.
G.8 Mechanism(s) for coordinating collaboration	Existence of appropriate and functional mechanism(s), including feed-back loop, for coordinating collaboration in the multi-sectoral surveillance system.	24. Operationality of mechanism(s) for coordinating collaboration including the capacity to advocate change.		Management	All the governance elements contributing to the management of collaboration	24. Operationality of mechanism(s) for coordinating collaboration including the capacity to advocate change.		Stability	Collaboration is stable in time, it is formalised and endorsed by all relevant stakeholders (surveillance actors and end-users).	03. Formalisation of the surveillance actors’ areas of action in the multi-sectoral surveillance system, i.e. the tasks they are assigned regarding collaboration and coordination of sectoral surveillance.
G.8 Mechanism(s) for coordinating collaboration	Existence of appropriate and functional mechanism(s), including feed-back loop, for coordinating collaboration in the multi-sectoral surveillance system.	25. Existence of appropriate feed-back loop in mechanism(s) for coordinating collaboration.		Management	All the governance elements contributing to the management of collaboration	25. Existence of appropriate feed-back loop in mechanism(s) for coordinating collaboration.		Stability	Collaboration is stable in time, it is formalised and endorsed by all relevant stakeholders (surveillance actors and end-users).	04. Endorsement of the documents -formalising the rationale, the objective(s) and purpose(s) of collaboration, and the areas of action - by relevant stakeholders from different sectors, professions, disciplines and decision scales involved.
G.8 Mechanism(s) for coordinating collaboration	Existence of appropriate and functional mechanism(s), including feed-back loop, for coordinating collaboration in the multi-sectoral surveillance system.	26. Availability of all appropriate resources to support mechanism(s) for coordinating collaboration.		Management	All the governance elements contributing to the management of collaboration	26. Availability of all appropriate resources to support mechanism(s) for coordinating collaboration.		Stability	Collaboration is stable in time, it is formalised and endorsed by all relevant stakeholders (surveillance actors and end-users).	08. Formalisation of the collaborative modalities.
G.9 Mechanism(s) for technically and scientifically supporting collaboration	Existence of appropriate and functional mechanism(s), including feed-back loop, to technically and scientifically support collaboration in the multi-sectoral surveillance system.	27. Existence and formalisation of mechanism(s) for supporting scientifically and technically collaboration in the multi-sectoral surveillance system.		Support	All the governance elements that ensure the smooth operation of collaboration	27. Existence and formalisation of mechanism(s) for supporting scientifically and technically collaboration in the multi-sectoral surveillance system.		Stability	Collaboration is stable in time, it is formalised and endorsed by all relevant stakeholders (surveillance actors and end-users).	09. Formalisation of roles and responsibilities of surveillance actors involved in collaborative modalities.
G.9 Mechanism(s) for technically and scientifically supporting collaboration	Existence of appropriate and functional mechanism(s), including feed-back loop, to technically and scientifically support collaboration in the multi-sectoral surveillance system.	28. Representativeness of all appropriate actors from relevant sectors, decisions scales and disciplines for supporting scientifically and technically collaboration (inclusion, participation and appropriate voice).		Support	All the governance elements that ensure the smooth operation of collaboration	28. Representativeness of all appropriate actors from relevant sectors, decisions scales and disciplines for supporting scientifically and technically collaboration (inclusion, participation and appropriate voice).		Stability	Collaboration is stable in time, it is formalised and endorsed by all relevant stakeholders (surveillance actors and end-users).	10. Endorsement of the documents -formalising collaborative modalities, and role and responsibilities of surveillance actors involved- by all stakeholders from different sectors, disciplines, professions and decision scales involved OR consistency of documents formalising collaborative modalities across the institutions involved.
G.9 Mechanism(s) for technically and scientifically supporting collaboration	Existence of appropriate and functional mechanism(s), including feed-back loop, to technically and scientifically support collaboration in the multi-sectoral surveillance system.	29. Operationality of mechanism(s) for supporting scientifically and technically collaboration including the capacity to advocate for change.		Support	All the governance elements that ensure the smooth operation of collaboration	29. Operationality of mechanism(s) for supporting scientifically and technically collaboration including the capacity to advocate for change.		Stability	Collaboration is stable in time, it is formalised and endorsed by all relevant stakeholders (surveillance actors and end-users).	14. Definition of specific mechanisms for financial, material and human resources allocation in the collaborative strategy.
G.9 Mechanism(s) for technically and scientifically supporting collaboration	Existence of appropriate and functional mechanism(s), including feed-back loop, to technically and scientifically support collaboration in the multi-sectoral surveillance system.	30. Existence of appropriate feedback loop for supporting scientifically and technically collaboration.		Support	All the governance elements that ensure the smooth operation of collaboration	30. Existence of appropriate feedback loop for supporting scientifically and technically collaboration.		Stability	Collaboration is stable in time, it is formalised and endorsed by all relevant stakeholders (surveillance actors and end-users).	17. Existence and formalisation of mechanism(s) for steering collaboration in the multi-sectoral surveillance system.
G.10 Training	Provision of relevant initial and ongoing training for operating actors involved in collaborative activities.	31. Existence of training for actors involved in collaboration.		Support	All the governance elements that ensure the smooth operation of collaboration	31. Existence of training for actors involved in collaboration.		Stability	Collaboration is stable in time, it is formalised and endorsed by all relevant stakeholders (surveillance actors and end-users).	22. Existence and formalisation of mechanism(s) for coordinating collaboration in the multi-sectoral surveillance system.
G.10 Training	Provision of relevant initial and ongoing training for operating actors involved in collaborative activities.	32. Accessibility of training in relevant timeframe for actors involved in collaboration.		Support	All the governance elements that ensure the smooth operation of collaboration	32. Accessibility of training in relevant timeframe for actors involved in collaboration.		Stability	Collaboration is stable in time, it is formalised and endorsed by all relevant stakeholders (surveillance actors and end-users).	27. Existence and formalisation of mechanism(s) for supporting scientifically and technically collaboration in the multi-sectoral surveillance system.
G.10 Training	Provision of relevant initial and ongoing training for operating actors involved in collaborative activities.	33. Relevance of training with the collaborative modalities and context.		Support	All the governance elements that ensure the smooth operation of collaboration	33. Relevance of training with the collaborative modalities and context.		Stability	Collaboration is stable in time, it is formalised and endorsed by all relevant stakeholders (surveillance actors and end-users).	31. Existence of training for actors involved in collaboration.
G.10 Training	Provision of relevant initial and ongoing training for operating actors involved in collaborative activities.	34. Existence of designed and planned ongoing training for operating actors involved in collaborative activities.		Support	All the governance elements that ensure the smooth operation of collaboration	34. Existence of designed and planned ongoing training for operating actors involved in collaborative activities.		Stability	Collaboration is stable in time, it is formalised and endorsed by all relevant stakeholders (surveillance actors and end-users).	34. Existence of designed and planned ongoing training for operating actors involved in collaborative activities.
G.10 Training	Provision of relevant initial and ongoing training for operating actors involved in collaborative activities.	35. Accessibility of ongoing training in relevant timeframe for operating actors involved in collaborative activities.		Support	All the governance elements that ensure the smooth operation of collaboration	35. Accessibility of ongoing training in relevant timeframe for operating actors involved in collaborative activities.		Inclusiveness	Relevant surveillance actors and end-users participate in governance mechanisms. Roles in collaboration are adequately allocated to actors with regard their mandates and competencies. At the relevant dimensions, corresponding actors and data sources are considered to meet the collaborative objective(s).	12. Relevance of the dimensions (sectors, disciplines, decision making scales, professions) regarding the collaborative objective(s) and context.
G.10 Training	Provision of relevant initial and ongoing training for operating actors involved in collaborative activities.	36. Relevance of ongoing training for operating actors involved in collaborative activities with the collaborative modalities and collaborative context.		Support	All the governance elements that ensure the smooth operation of collaboration	36. Relevance of ongoing training for operating actors involved in collaborative activities with the collaborative modalities and collaborative context.		Inclusiveness	Relevant surveillance actors and end-users participate in governance mechanisms. Roles in collaboration are adequately allocated to actors with regard their mandates and competencies. At the relevant dimensions, corresponding actors and data sources are considered to meet the collaborative objective(s).	13. Relevance of the data sources regarding the collaborative objective(s) and context.
G.11 Information and communication	Appropriate information production, management and communication.	37. Existence of an institutional memory including all information related to the rationale of collaboration, the organisation and functioning of the multi-sectoral surveillance system and the outputs of the multi-sectoral surveillance system.		Support	All the governance elements that ensure the smooth operation of collaboration	37. Existence of an institutional memory including all information related to the rationale of collaboration, the organisation and functioning of the multi-sectoral surveillance system and the outputs of the multi-sectoral surveillance system.		Inclusiveness	Relevant surveillance actors and end-users participate in governance mechanisms. Roles in collaboration are adequately allocated to actors with regard their mandates and competencies. At the relevant dimensions, corresponding actors and data sources are considered to meet the collaborative objective(s).	16. Adequation between areas of action, and roles and responsibilities assigned in the multi-sectoral surveillance system (collaborative and sectoral activities) regarding professional competencies.
G.11 Information and communication	Appropriate information production, management and communication.	38. Accessibility of the institutional memory to surveillance actors and end-users.		Support	All the governance elements that ensure the smooth operation of collaboration	38. Accessibility of the institutional memory to surveillance actors and end-users.		Inclusiveness	Relevant surveillance actors and end-users participate in governance mechanisms. Roles in collaboration are adequately allocated to actors with regard their mandates and competencies. At the relevant dimensions, corresponding actors and data sources are considered to meet the collaborative objective(s).	18. Representativeness of all appropriate actors and end-users from relevant sectors, disciplines, professions and decisions scales in the steering mechanism(s) for collaboration (inclusion, participation and appropriate voice).
G.11 Information and communication	Appropriate information production, management and communication.	39. Relevance of the information produced by the multi-sectoral surveillance system regarding the collaborative objective(s) and purpose(s).		Operation	All collaborative activities that generate the relevant collaborative outputs	39. Relevance of the information produced by the multi-sectoral surveillance system regarding the collaborative objective(s) and purpose(s).		Inclusiveness	Relevant surveillance actors and end-users participate in governance mechanisms. Roles in collaboration are adequately allocated to actors with regard their mandates and competencies. At the relevant dimensions, corresponding actors and data sources are considered to meet the collaborative objective(s).	23. Representativeness of all appropriate actors and end-users from relevant sectors, decisions scales and disciplines in the coordinating mechanism(s) for collaboration (inclusion, participation and appropriate voice).
G.11 Information and communication	Appropriate information production, management and communication.	40. Quality of the communication (both in terms of contents and means) of the information produced by the multi-sectoral surveillance system to surveillance actors and end users.		Support	All the governance elements that ensure the smooth operation of collaboration	40. Quality of the communication (both in terms of contents and means) of the information produced by the multi-sectoral surveillance system to surveillance actors and end users.		Inclusiveness	Relevant surveillance actors and end-users participate in governance mechanisms. Roles in collaboration are adequately allocated to actors with regard their mandates and competencies. At the relevant dimensions, corresponding actors and data sources are considered to meet the collaborative objective(s).	28. Representativeness of all appropriate actors from relevant sectors, decisions scales and disciplines for supporting scientifically and technically collaboration (inclusion, participation and appropriate voice).
G.12 Performance and evaluation	Existence of specific performance indicators of collaboration routinely used and of periodic external evaluations of collaboration	41. Existence and relevance of specific performance indicators of collaboration routinely used.		Management	All the governance elements contributing to the management of collaboration	41. Existence and relevance of specific performance indicators of collaboration routinely used.		Operationality	The governance of collaboration is operational, and collaboration is effectively implemented to meet its objective.	19. Operationality of mechanism(s) for steering collaboration including the capacity to advocate for change.
G.12 Performance and evaluation	Existence of specific performance indicators of collaboration routinely used and of periodic external evaluations of collaboration	42. Existence of periodic external evaluation of collaboration or of the multi-sectoral surveillance system (including evaluation of collaboration).		Management	All the governance elements contributing to the management of collaboration	42. Existence of periodic external evaluation of collaboration or of the multi-sectoral surveillance system (including evaluation of collaboration).		Operationality	The governance of collaboration is operational, and collaboration is effectively implemented to meet its objective.	20. Existence of appropriate feed-back loop in mechanism(s) for steering collaboration.
G.12 Performance and evaluation	Existence of specific performance indicators of collaboration routinely used and of periodic external evaluations of collaboration	43. Existence of periodic internal evaluation of collaboration or of the multi-sectoral surveillance system (including evaluation of collaboration).		Management	All the governance elements contributing to the management of collaboration	43. Existence of periodic internal evaluation of collaboration or of the multi-sectoral surveillance system (including evaluation of collaboration).		Operationality	The governance of collaboration is operational, and collaboration is effectively implemented to meet its objective.	24. Operationality of mechanism(s) for coordinating collaboration including the capacity to advocate change.
G.12 Performance and evaluation	Existence of specific performance indicators of collaboration routinely used and of periodic external evaluations of collaboration	44. Implementation of corrective measures, if deemed necessary following performance monitoring and evaluation results.		Management	All the governance elements contributing to the management of collaboration	44. Implementation of corrective measures, if deemed necessary following performance monitoring and evaluation results.		Operationality	The governance of collaboration is operational, and collaboration is effectively implemented to meet its objective.	25. Existence of appropriate feed-back loop in mechanism(s) for coordinating collaboration.
G.13 Engagement	Engagement of actors in their assigned areas of action, role and responsibilities in the multi-sectoral surveillance system	45. Engagement of actors in the areas of action, role and responsibilities they have been assigned with in the multi-sectoral surveillance system.		Management	All the governance elements contributing to the management of collaboration	45. Engagement of actors in the areas of action, role and responsibilities they have been assigned with in the multi-sectoral surveillance system.		Operationality	The governance of collaboration is operational, and collaboration is effectively implemented to meet its objective.	29. Operationality of mechanism(s) for supporting scientifically and technically collaboration including the capacity to advocate for change.
O.1 Collaboration for surveillance design	Implementation of appropriate and functional collaborative activities for the design of the surveillance programme (ex: selection of hazards and population under surveillance, data format, etc.).	46. Relevance of the collaborative activities for surveillance design regarding the collaborative modalities or the objective(s), purpose(s) and context (including sectoral surveillance capacities).		Operation	All collaborative activities that generate the relevant collaborative outputs	46. Relevance of the collaborative activities for surveillance design regarding the collaborative modalities or the objective(s), purpose(s) and context (including sectoral surveillance capacities).		Operationality	The governance of collaboration is operational, and collaboration is effectively implemented to meet its objective.	30. Existence of appropriate feedback loop for supporting scientifically and technically collaboration.
O.1 Collaboration for surveillance design	Implementation of appropriate and functional collaborative activities for the design of the surveillance programme (ex: selection of hazards and population under surveillance, data format, etc.).	47. Appropriateness of the outputs of collaborative activities (including sectoral surveillance capacities) for surveillance design to meet the collaborative objective(s) and purpose(s).		Operation	All collaborative activities that generate the relevant collaborative outputs	47. Appropriateness of the outputs of collaborative activities (including sectoral surveillance capacities) for surveillance design to meet the collaborative objective(s) and purpose(s).		Operationality	The governance of collaboration is operational, and collaboration is effectively implemented to meet its objective.	39. Relevance of the information produced by the multi-sectoral surveillance system regarding the collaborative objective(s) and purpose(s).
O.1 Collaboration for surveillance design	Implementation of appropriate and functional collaborative activities for the design of the surveillance programme (ex: selection of hazards and population under surveillance, data format, etc.).	48. Availability of appropriate resources (financial, technical, material and human) to implement the collaborative activities for surveillance design.		Support	All the governance elements that ensure the smooth operation of collaboration	48. Availability of appropriate resources (financial, technical, material and human) to implement the collaborative activities for surveillance design.		Operationality	The governance of collaboration is operational, and collaboration is effectively implemented to meet its objective.	47. Appropriateness of the outputs of collaborative activities (including sectoral surveillance capacities) for surveillance design to meet the collaborative objective(s) and purpose(s).
O.2 Collaboration for sampling	Implementation of appropriate and functional collaborative activities for sampling (ex: joint sample collection campaign, harmonised sample forms).	49. Relevance of the collaborative activities for sampling regarding the collaborative modalities or the objective(s), purpose(s) and context (including sectoral surveillance capacities).		Operation	All collaborative activities that generate the relevant collaborative outputs	49. Relevance of the collaborative activities for sampling regarding the collaborative modalities or the objective(s), purpose(s) and context (including sectoral surveillance capacities).		Operationality	The governance of collaboration is operational, and collaboration is effectively implemented to meet its objective.	50. Appropriateness of the outputs of collaborative activities (including sectoral surveillance capacities) for sampling to meet the collaborative objective(s) and purpose(s).
O.2 Collaboration for sampling	Implementation of appropriate and functional collaborative activities for sampling (ex: joint sample collection campaign, harmonised sample forms).	50. Appropriateness of the outputs of collaborative activities (including sectoral surveillance capacities) for sampling to meet the collaborative objective(s) and purpose(s).		Operation	All collaborative activities that generate the relevant collaborative outputs	50. Appropriateness of the outputs of collaborative activities (including sectoral surveillance capacities) for sampling to meet the collaborative objective(s) and purpose(s).		Operationality	The governance of collaboration is operational, and collaboration is effectively implemented to meet its objective.	53. Appropriateness of the outputs of collaborative activities (including sectoral surveillance capacities) for laboratory activities to meet the collaborative objective(s) and purpose(s).
O.2 Collaboration for sampling	Implementation of appropriate and functional collaborative activities for sampling (ex: joint sample collection campaign, harmonised sample forms).	51. Availability of appropriate resources (financial, technical, material and human) to implement the collaborative activities for sampling.		Support	All the governance elements that ensure the smooth operation of collaboration	51. Availability of appropriate resources (financial, technical, material and human) to implement the collaborative activities for sampling.		Operationality	The governance of collaboration is operational, and collaboration is effectively implemented to meet its objective.	56. Appropriateness of the outputs of collaborative activities (including sectoral surveillance capacities) for data sharing to meet the collaborative objective(s) and purpose(s).
O.3 Collaboration for laboratory testing	Implementation of appropriate and functional collaborative activities for laboratory testing (ex: harmonization of testing methods, interpretation rules, data reporting, etc.).	52. Relevance of the collaborative activities for laboratory activities regarding the collaborative modalities or the objective(s), purpose(s) and context (including sectoral surveillance capacities).		Operation	All collaborative activities that generate the relevant collaborative outputs	52. Relevance of the collaborative activities for laboratory activities regarding the collaborative modalities or the objective(s), purpose(s) and context (including sectoral surveillance capacities).		Operationality	The governance of collaboration is operational, and collaboration is effectively implemented to meet its objective.	59. Appropriateness of the outputs of collaborative activities (including sectoral surveillance capacities) for results sharing to meet the collaborative objective(s) and purpose(s).
O.3 Collaboration for laboratory testing	Implementation of appropriate and functional collaborative activities for laboratory testing (ex: harmonization of testing methods, interpretation rules, data reporting, etc.).	53. Appropriateness of the outputs of collaborative activities (including sectoral surveillance capacities) for laboratory activities to meet the collaborative objective(s) and purpose(s).		Operation	All collaborative activities that generate the relevant collaborative outputs	53. Appropriateness of the outputs of collaborative activities (including sectoral surveillance capacities) for laboratory activities to meet the collaborative objective(s) and purpose(s).		Operationality	The governance of collaboration is operational, and collaboration is effectively implemented to meet its objective.	62. Appropriateness of the outputs of collaborative activities (including sectoral surveillance capacities) for data data management and stockage to meet the collaborative objective(s) and purpose(s).
O.3 Collaboration for laboratory testing	Implementation of appropriate and functional collaborative activities for laboratory testing (ex: harmonization of testing methods, interpretation rules, data reporting, etc.).	54. Availability of appropriate resources (financial, technical, material and human) to implement the collaborative activities for laboratory activities.		Support	All the governance elements that ensure the smooth operation of collaboration	54. Availability of appropriate resources (financial, technical, material and human) to implement the collaborative activities for laboratory activities.		Operationality	The governance of collaboration is operational, and collaboration is effectively implemented to meet its objective.	65. Appropriateness of the outputs of collaborative activities (including sectoral surveillance capacities) for data analysis and interpretation to meet the collaborative objective(s) and purpose(s).
O.4 Collaboration for data sharing	Implementation of appropriate and functional collaborative activities for data sharing (ex: compatibility of information systems across sectors).	55. Relevance of the collaborative activities for data sharing regarding the collaborative modalities or the objective(s), purpose(s) and context (including sectoral surveillance capacities).		Operation	All collaborative activities that generate the relevant collaborative outputs	55. Relevance of the collaborative activities for data sharing regarding the collaborative modalities or the objective(s), purpose(s) and context (including sectoral surveillance capacities).		Operationality	The governance of collaboration is operational, and collaboration is effectively implemented to meet its objective.	68. Appropriateness of the outputs of collaborative activities (including sectoral surveillance capacities) for communication to surveillance actors to meet the collaborative objective(s) and purpose(s).
O.4 Collaboration for data sharing	Implementation of appropriate and functional collaborative activities for data sharing (ex: compatibility of information systems across sectors).	56. Appropriateness of the outputs of collaborative activities (including sectoral surveillance capacities) for data sharing to meet the collaborative objective(s) and purpose(s).		Operation	All collaborative activities that generate the relevant collaborative outputs	56. Appropriateness of the outputs of collaborative activities (including sectoral surveillance capacities) for data sharing to meet the collaborative objective(s) and purpose(s).		Operationality	The governance of collaboration is operational, and collaboration is effectively implemented to meet its objective.	71. Appropriateness of the outputs of collaborative activities (including sectoral surveillance capacities) for external communication to meet the collaborative objective(s) and purpose(s).
O.4 Collaboration for data sharing	Implementation of appropriate and functional collaborative activities for data sharing (ex: compatibility of information systems across sectors).	57. Availability of appropriate resources (financial, technical, material and human) to implement the collaborative activities for data sharing.		Support	All the governance elements that ensure the smooth operation of collaboration	57. Availability of appropriate resources (financial, technical, material and human) to implement the collaborative activities for data sharing.		Operationality	The governance of collaboration is operational, and collaboration is effectively implemented to meet its objective.	74. Appropriateness of the outputs of collaborative activities (including sectoral surveillance capacities) for dissemination to meet the collaborative objective(s) and purpose(s).
O.5 Collaboration for sharing surveillance results	Implementation of appropriate collaborative activities for sharing surveillance results (ex: joint inter-sectoral meeting).	58. Relevance of the collaborative activities for results sharing regarding the collaborative modalities or the objective(s), purpose(s) and context (including sectoral surveillance capacities).		Operation	All collaborative activities that generate the relevant collaborative outputs	58. Relevance of the collaborative activities for results sharing regarding the collaborative modalities or the objective(s), purpose(s) and context (including sectoral surveillance capacities).		Relevance	Collaborative strategy, modalities and activities are relevant regarding the collaborative objective and context.	05. Relevance of the collaborative objective(s) and purpose(s) regarding surveillance actors and end-users' expectations (including meeting the sectoral objectives).
O.5 Collaboration for sharing surveillance results	Implementation of appropriate collaborative activities for sharing surveillance results (ex: joint inter-sectoral meeting).	59. Appropriateness of the outputs of collaborative activities (including sectoral surveillance capacities) for results sharing to meet the collaborative objective(s) and purpose(s).		Operation	All collaborative activities that generate the relevant collaborative outputs	59. Appropriateness of the outputs of collaborative activities (including sectoral surveillance capacities) for results sharing to meet the collaborative objective(s) and purpose(s).		Relevance	Collaborative strategy, modalities and activities are relevant regarding the collaborative objective and context.	06. Relevance of the collaborative objective(s) and purpose(s) regarding the epidemiological, socio-political and economic context.
O.5 Collaboration for sharing surveillance results	Implementation of appropriate collaborative activities for sharing surveillance results (ex: joint inter-sectoral meeting).	60. Availability of appropriate resources (financial, technical, material and human) to implement the collaborative activities for results sharing.		Support	All the governance elements that ensure the smooth operation of collaboration	60. Availability of appropriate resources (financial, technical, material and human) to implement the collaborative activities for results sharing.		Relevance	Collaborative strategy, modalities and activities are relevant regarding the collaborative objective and context.	07. Relevance of the collaborative objective(s) and purpose(s) regarding the international/regional guidance (regulations, recommendations, standards, guidelines).
O.6 Collaboration for data management and storage	Implementation of appropriate and functional collaborative activities for data management/storage (ex: rules for data accessibility, usage and ownership, etc.).	61. Relevance of the collaborative activities for data management and stockage regarding the collaborative modalities or the objective(s), purpose(s) and context (including sectoral surveillance capacities).		Operation	All collaborative activities that generate the relevant collaborative outputs	61. Relevance of the collaborative activities for data management and stockage regarding the collaborative modalities or the objective(s), purpose(s) and context (including sectoral surveillance capacities).		Relevance	Collaborative strategy, modalities and activities are relevant regarding the collaborative objective and context.	11. Relevance of the collaborative modalities regarding the collaborative objective(s) and context (including sectoral surveillance capacities).
O.6 Collaboration for data management and storage	Implementation of appropriate and functional collaborative activities for data management/storage (ex: rules for data accessibility, usage and ownership, etc.).	62. Appropriateness of the outputs of collaborative activities (including sectoral surveillance capacities) for data data management and stockage to meet the collaborative objective(s) and purpose(s).		Operation	All collaborative activities that generate the relevant collaborative outputs	62. Appropriateness of the outputs of collaborative activities (including sectoral surveillance capacities) for data data management and stockage to meet the collaborative objective(s) and purpose(s).		Relevance	Collaborative strategy, modalities and activities are relevant regarding the collaborative objective and context.	12. Relevance of the dimensions (sectors, disciplines, decision making scales, professions) regarding the collaborative objective(s) and context.
O.6 Collaboration for data management and storage	Implementation of appropriate and functional collaborative activities for data management/storage (ex: rules for data accessibility, usage and ownership, etc.).	63. Availability of appropriate resources (financial, technical, material and human) to implement the collaborative activities for data management and stockage.		Support	All the governance elements that ensure the smooth operation of collaboration	63. Availability of appropriate resources (financial, technical, material and human) to implement the collaborative activities for data management and stockage.		Relevance	Collaborative strategy, modalities and activities are relevant regarding the collaborative objective and context.	13. Relevance of the data sources regarding the collaborative objective(s) and context.
O.7 Collaboration for data analysis and interpretation	Implementation of appropriate and functional collaborative activities for data analysis and interpretation (ex: establishment of an inter-sectoral technical working group, etc.).	64. Relevance of the collaborative activities for data management and stockage regarding the collaborative modalities or the objective(s), purpose(s) and context (including sectoral surveillance capacities).		Operation	All collaborative activities that generate the relevant collaborative outputs	64. Relevance of the collaborative activities for data management and stockage regarding the collaborative modalities or the objective(s), purpose(s) and context (including sectoral surveillance capacities).		Relevance	Collaborative strategy, modalities and activities are relevant regarding the collaborative objective and context.	46. Relevance of the collaborative activities for surveillance design regarding the collaborative modalities or the objective(s), purpose(s) and context (including sectoral surveillance capacities).
O.7 Collaboration for data analysis and interpretation	Implementation of appropriate and functional collaborative activities for data analysis and interpretation (ex: establishment of an inter-sectoral technical working group, etc.).	65. Appropriateness of the outputs of collaborative activities (including sectoral surveillance capacities) for data analysis and interpretation to meet the collaborative objective(s) and purpose(s).		Operation	All collaborative activities that generate the relevant collaborative outputs	65. Appropriateness of the outputs of collaborative activities (including sectoral surveillance capacities) for data analysis and interpretation to meet the collaborative objective(s) and purpose(s).		Relevance	Collaborative strategy, modalities and activities are relevant regarding the collaborative objective and context.	49. Relevance of the collaborative activities for sampling regarding the collaborative modalities or the objective(s), purpose(s) and context (including sectoral surveillance capacities).
O.7 Collaboration for data analysis and interpretation	Implementation of appropriate and functional collaborative activities for data analysis and interpretation (ex: establishment of an inter-sectoral technical working group, etc.).	66. Availability of appropriate resources (financial, technical, material and human) to implement the collaborative activities for data analysis and interpretation.		Support	All the governance elements that ensure the smooth operation of collaboration	66. Availability of appropriate resources (financial, technical, material and human) to implement the collaborative activities for data analysis and interpretation.		Relevance	Collaborative strategy, modalities and activities are relevant regarding the collaborative objective and context.	52. Relevance of the collaborative activities for laboratory activities regarding the collaborative modalities or the objective(s), purpose(s) and context (including sectoral surveillance capacities).
O.8 Collaboration for communication to surveillance actors	Implementation of appropriate collaborative activities for communication of surveillance results to surveillance actors (ex: joint inter-sectoral website, joint inter-sectoral meetings, etc).	67. Relevance of the collaborative activities for communication to surveillance actors regarding the collaborative modalities or the objective(s), purpose(s) and context (including sectoral surveillance capacities).		Operation	All collaborative activities that generate the relevant collaborative outputs	67. Relevance of the collaborative activities for communication to surveillance actors regarding the collaborative modalities or the objective(s), purpose(s) and context (including sectoral surveillance capacities).		Relevance	Collaborative strategy, modalities and activities are relevant regarding the collaborative objective and context.	55. Relevance of the collaborative activities for data sharing regarding the collaborative modalities or the objective(s), purpose(s) and context (including sectoral surveillance capacities).
O.8 Collaboration for communication to surveillance actors	Implementation of appropriate collaborative activities for communication of surveillance results to surveillance actors (ex: joint inter-sectoral website, joint inter-sectoral meetings, etc).	68. Appropriateness of the outputs of collaborative activities (including sectoral surveillance capacities) for communication to surveillance actors to meet the collaborative objective(s) and purpose(s).		Operation	All collaborative activities that generate the relevant collaborative outputs	68. Appropriateness of the outputs of collaborative activities (including sectoral surveillance capacities) for communication to surveillance actors to meet the collaborative objective(s) and purpose(s).		Relevance	Collaborative strategy, modalities and activities are relevant regarding the collaborative objective and context.	58. Relevance of the collaborative activities for results sharing regarding the collaborative modalities or the objective(s), purpose(s) and context (including sectoral surveillance capacities).
O.8 Collaboration for communication to surveillance actors	Implementation of appropriate collaborative activities for communication of surveillance results to surveillance actors (ex: joint inter-sectoral website, joint inter-sectoral meetings, etc).	69. Availability of appropriate resources (financial, technical, material and human) to implement the collaborative activities for communication to surveillance actors.		Support	All the governance elements that ensure the smooth operation of collaboration	69. Availability of appropriate resources (financial, technical, material and human) to implement the collaborative activities for communication to surveillance actors.		Relevance	Collaborative strategy, modalities and activities are relevant regarding the collaborative objective and context.	61. Relevance of the collaborative activities for data management and stockage regarding the collaborative modalities or the objective(s), purpose(s) and context (including sectoral surveillance capacities).
O.9 Collaboration for external communication	Implementation of appropriate collaborative activities for external communication of surveillance results (ex: joint inter-sectoral website, joint reports, etc).	70. Relevance of the collaborative activities for external communication regarding the collaborative modalities or the objective(s), purpose(s) and context (including sectoral surveillance capacities).		Operation	All collaborative activities that generate the relevant collaborative outputs	70. Relevance of the collaborative activities for external communication regarding the collaborative modalities or the objective(s), purpose(s) and context (including sectoral surveillance capacities).		Relevance	Collaborative strategy, modalities and activities are relevant regarding the collaborative objective and context.	64. Relevance of the collaborative activities for data management and stockage regarding the collaborative modalities or the objective(s), purpose(s) and context (including sectoral surveillance capacities).
O.9 Collaboration for external communication	Implementation of appropriate collaborative activities for external communication of surveillance results (ex: joint inter-sectoral website, joint reports, etc).	71. Appropriateness of the outputs of collaborative activities (including sectoral surveillance capacities) for external communication to meet the collaborative objective(s) and purpose(s).		Operation	All collaborative activities that generate the relevant collaborative outputs	71. Appropriateness of the outputs of collaborative activities (including sectoral surveillance capacities) for external communication to meet the collaborative objective(s) and purpose(s).		Relevance	Collaborative strategy, modalities and activities are relevant regarding the collaborative objective and context.	67. Relevance of the collaborative activities for communication to surveillance actors regarding the collaborative modalities or the objective(s), purpose(s) and context (including sectoral surveillance capacities).
O.9 Collaboration for external communication	Implementation of appropriate collaborative activities for external communication of surveillance results (ex: joint inter-sectoral website, joint reports, etc).	72. Availability of appropriate resources (financial, technical, material and human) to implement the collaborative activities for external communication.		Support	All the governance elements that ensure the smooth operation of collaboration	72. Availability of appropriate resources (financial, technical, material and human) to implement the collaborative activities for external communication.		Relevance	Collaborative strategy, modalities and activities are relevant regarding the collaborative objective and context.	70. Relevance of the collaborative activities for external communication regarding the collaborative modalities or the objective(s), purpose(s) and context (including sectoral surveillance capacities).
O.10 Collaboration for dissemination to decision-makers	Implementation of appropriate collaborative activities for dissemination of surveillance results (ex: joint inter-sectoral reporting to decision-makers, inter-sectoral platform for knowledge transfer, etc.).	73. Relevance of the collaborative activities for dissemination regarding the collaborative modalities or the objective(s), purpose(s) and context (including sectoral surveillance capacities).		Operation	All collaborative activities that generate the relevant collaborative outputs	73. Relevance of the collaborative activities for dissemination regarding the collaborative modalities or the objective(s), purpose(s) and context (including sectoral surveillance capacities).		Relevance	Collaborative strategy, modalities and activities are relevant regarding the collaborative objective and context.	73. Relevance of the collaborative activities for dissemination regarding the collaborative modalities or the objective(s), purpose(s) and context (including sectoral surveillance capacities).
O.10 Collaboration for dissemination to decision-makers	Implementation of appropriate collaborative activities for dissemination of surveillance results (ex: joint inter-sectoral reporting to decision-makers, inter-sectoral platform for knowledge transfer, etc.).	74. Appropriateness of the outputs of collaborative activities (including sectoral surveillance capacities) for dissemination to meet the collaborative objective(s) and purpose(s).		Operation	All collaborative activities that generate the relevant collaborative outputs	74. Appropriateness of the outputs of collaborative activities (including sectoral surveillance capacities) for dissemination to meet the collaborative objective(s) and purpose(s).		Resources	The mechanisms for resources allocation are defined. The resources are appropriate and available for the effective implementation of activities of collaboration.	14. Definition of specific mechanisms for financial, material and human resources allocation in the collaborative strategy.
O.10 Collaboration for dissemination to decision-makers	Implementation of appropriate collaborative activities for dissemination of surveillance results (ex: joint inter-sectoral reporting to decision-makers, inter-sectoral platform for knowledge transfer, etc.).	75. Availability of appropriate resources (financial, technical, material and human) to implement the collaborative activities for dissemination of surveillance results to beneficiaries.		Support	All the governance elements that ensure the smooth operation of collaboration	75. Availability of appropriate resources (financial, technical, material and human) to implement the collaborative activities for dissemination of surveillance results to beneficiaries.		Resources	The mechanisms for resources allocation are defined. The resources are appropriate and available for the effective implementation of activities of collaboration.	15. Allocation of relevant financial, material and human resources for collaborative modalities.
								Resources	The mechanisms for resources allocation are defined. The resources are appropriate and available for the effective implementation of activities of collaboration.	21. Availability of all appropriate resources to support mechanism(s) for steering collaboration.
								Resources	The mechanisms for resources allocation are defined. The resources are appropriate and available for the effective implementation of activities of collaboration.	26. Availability of all appropriate resources to support mechanism(s) for coordinating collaboration.
								Resources	The mechanisms for resources allocation are defined. The resources are appropriate and available for the effective implementation of activities of collaboration.	32. Accessibility of training in relevant timeframe for actors involved in collaboration.
								Resources	The mechanisms for resources allocation are defined. The resources are appropriate and available for the effective implementation of activities of collaboration.	35. Accessibility of ongoing training in relevant timeframe for operating actors involved in collaborative activities.
								Resources	The mechanisms for resources allocation are defined. The resources are appropriate and available for the effective implementation of activities of collaboration.	48. Availability of appropriate resources (financial, technical, material and human) to implement the collaborative activities for surveillance design.
								Resources	The mechanisms for resources allocation are defined. The resources are appropriate and available for the effective implementation of activities of collaboration.	51. Availability of appropriate resources (financial, technical, material and human) to implement the collaborative activities for sampling.
								Resources	The mechanisms for resources allocation are defined. The resources are appropriate and available for the effective implementation of activities of collaboration.	54. Availability of appropriate resources (financial, technical, material and human) to implement the collaborative activities for laboratory activities.
								Resources	The mechanisms for resources allocation are defined. The resources are appropriate and available for the effective implementation of activities of collaboration.	57. Availability of appropriate resources (financial, technical, material and human) to implement the collaborative activities for data sharing.
								Resources	The mechanisms for resources allocation are defined. The resources are appropriate and available for the effective implementation of activities of collaboration.	60. Availability of appropriate resources (financial, technical, material and human) to implement the collaborative activities for results sharing.
								Resources	The mechanisms for resources allocation are defined. The resources are appropriate and available for the effective implementation of activities of collaboration.	63. Availability of appropriate resources (financial, technical, material and human) to implement the collaborative activities for data management and stockage.
								Resources	The mechanisms for resources allocation are defined. The resources are appropriate and available for the effective implementation of activities of collaboration.	66. Availability of appropriate resources (financial, technical, material and human) to implement the collaborative activities for data analysis and interpretation.
								Resources	The mechanisms for resources allocation are defined. The resources are appropriate and available for the effective implementation of activities of collaboration.	69. Availability of appropriate resources (financial, technical, material and human) to implement the collaborative activities for communication to surveillance actors.
								Resources	The mechanisms for resources allocation are defined. The resources are appropriate and available for the effective implementation of activities of collaboration.	72. Availability of appropriate resources (financial, technical, material and human) to implement the collaborative activities for external communication.
								Resources	The mechanisms for resources allocation are defined. The resources are appropriate and available for the effective implementation of activities of collaboration.	75. Availability of appropriate resources (financial, technical, material and human) to implement the collaborative activities for dissemination of surveillance results to beneficiaries.
								Shared leadership	Governance mechanisms are appropriate to guide the operation of collaboration in the multi-sectoral surveillance system. They provide a trustworthy environment where stakeholders can freely express their views and be heard, creating mutual understanding.	04. Endorsement of the documents -formalising the rationale, the objective(s) and purpose(s) of collaboration, and the areas of action - by relevant stakeholders from different sectors, professions, disciplines and decision scales involved.
								Shared leadership	Governance mechanisms are appropriate to guide the operation of collaboration in the multi-sectoral surveillance system. They provide a trustworthy environment where stakeholders can freely express their views and be heard, creating mutual understanding.	05. Relevance of the collaborative objective(s) and purpose(s) regarding surveillance actors and end-users' expectations (including meeting the sectoral objectives).
								Shared leadership	Governance mechanisms are appropriate to guide the operation of collaboration in the multi-sectoral surveillance system. They provide a trustworthy environment where stakeholders can freely express their views and be heard, creating mutual understanding.	19. Operationality of mechanism(s) for steering collaboration including the capacity to advocate for change.
								Shared leadership	Governance mechanisms are appropriate to guide the operation of collaboration in the multi-sectoral surveillance system. They provide a trustworthy environment where stakeholders can freely express their views and be heard, creating mutual understanding.	20. Existence of appropriate feed-back loop in mechanism(s) for steering collaboration.
								Shared leadership	Governance mechanisms are appropriate to guide the operation of collaboration in the multi-sectoral surveillance system. They provide a trustworthy environment where stakeholders can freely express their views and be heard, creating mutual understanding.	23. Representativeness of all appropriate actors and end-users from relevant sectors, decisions scales and disciplines in the coordinating mechanism(s) for collaboration (inclusion, participation and appropriate voice).
								Shared leadership	Governance mechanisms are appropriate to guide the operation of collaboration in the multi-sectoral surveillance system. They provide a trustworthy environment where stakeholders can freely express their views and be heard, creating mutual understanding.	24. Operationality of mechanism(s) for coordinating collaboration including the capacity to advocate change.
								Shared leadership	Governance mechanisms are appropriate to guide the operation of collaboration in the multi-sectoral surveillance system. They provide a trustworthy environment where stakeholders can freely express their views and be heard, creating mutual understanding.	28. Representativeness of all appropriate actors from relevant sectors, decisions scales and disciplines for supporting scientifically and technically collaboration (inclusion, participation and appropriate voice).
								Shared leadership	Governance mechanisms are appropriate to guide the operation of collaboration in the multi-sectoral surveillance system. They provide a trustworthy environment where stakeholders can freely express their views and be heard, creating mutual understanding.	29. Operationality of mechanism(s) for supporting scientifically and technically collaboration including the capacity to advocate for change.
								System knowledge	The multi-sectoral surveillance system has a comprehensive and accessible institutional memory and demonstrates an effective communication system. Stakeholders (surveillance actors and end-users) have access to relevant information about the collaborative surveillance organisation and outputs. Data and information are shared at a relevant level, with regard to collaborative objective and context.	12. Relevance of the dimensions (sectors, disciplines, decision making scales, professions) regarding the collaborative objective(s) and context.
								System knowledge	The multi-sectoral surveillance system has a comprehensive and accessible institutional memory and demonstrates an effective communication system. Stakeholders (surveillance actors and end-users) have access to relevant information about the collaborative surveillance organisation and outputs. Data and information are shared at a relevant level, with regard to collaborative objective and context.	13. Relevance of the data sources regarding the collaborative objective(s) and context.
								System knowledge	The multi-sectoral surveillance system has a comprehensive and accessible institutional memory and demonstrates an effective communication system. Stakeholders (surveillance actors and end-users) have access to relevant information about the collaborative surveillance organisation and outputs. Data and information are shared at a relevant level, with regard to collaborative objective and context.	29. Operationality of mechanism(s) for supporting scientifically and technically collaboration including the capacity to advocate for change.
								System knowledge	The multi-sectoral surveillance system has a comprehensive and accessible institutional memory and demonstrates an effective communication system. Stakeholders (surveillance actors and end-users) have access to relevant information about the collaborative surveillance organisation and outputs. Data and information are shared at a relevant level, with regard to collaborative objective and context.	33. Relevance of training with the collaborative modalities and context.
								System knowledge	The multi-sectoral surveillance system has a comprehensive and accessible institutional memory and demonstrates an effective communication system. Stakeholders (surveillance actors and end-users) have access to relevant information about the collaborative surveillance organisation and outputs. Data and information are shared at a relevant level, with regard to collaborative objective and context.	36. Relevance of ongoing training for operating actors involved in collaborative activities with the collaborative modalities and collaborative context.
								System knowledge	The multi-sectoral surveillance system has a comprehensive and accessible institutional memory and demonstrates an effective communication system. Stakeholders (surveillance actors and end-users) have access to relevant information about the collaborative surveillance organisation and outputs. Data and information are shared at a relevant level, with regard to collaborative objective and context.	37. Existence of an institutional memory including all information related to the rationale of collaboration, the organisation and functioning of the multi-sectoral surveillance system and the outputs of the multi-sectoral surveillance system.
								System knowledge	The multi-sectoral surveillance system has a comprehensive and accessible institutional memory and demonstrates an effective communication system. Stakeholders (surveillance actors and end-users) have access to relevant information about the collaborative surveillance organisation and outputs. Data and information are shared at a relevant level, with regard to collaborative objective and context.	38. Accessibility of the institutional memory to surveillance actors and end-users.
								System knowledge	The multi-sectoral surveillance system has a comprehensive and accessible institutional memory and demonstrates an effective communication system. Stakeholders (surveillance actors and end-users) have access to relevant information about the collaborative surveillance organisation and outputs. Data and information are shared at a relevant level, with regard to collaborative objective and context.	39. Relevance of the information produced by the multi-sectoral surveillance system regarding the collaborative objective(s) and purpose(s).
								System knowledge	The multi-sectoral surveillance system has a comprehensive and accessible institutional memory and demonstrates an effective communication system. Stakeholders (surveillance actors and end-users) have access to relevant information about the collaborative surveillance organisation and outputs. Data and information are shared at a relevant level, with regard to collaborative objective and context.	40. Quality of the communication (both in terms of contents and means) of the information produced by the multi-sectoral surveillance system to surveillance actors and end users.
								System knowledge	The multi-sectoral surveillance system has a comprehensive and accessible institutional memory and demonstrates an effective communication system. Stakeholders (surveillance actors and end-users) have access to relevant information about the collaborative surveillance organisation and outputs. Data and information are shared at a relevant level, with regard to collaborative objective and context.	56. Appropriateness of the outputs of collaborative activities (including sectoral surveillance capacities) for data sharing to meet the collaborative objective(s) and purpose(s).
								System knowledge	The multi-sectoral surveillance system has a comprehensive and accessible institutional memory and demonstrates an effective communication system. Stakeholders (surveillance actors and end-users) have access to relevant information about the collaborative surveillance organisation and outputs. Data and information are shared at a relevant level, with regard to collaborative objective and context.	59. Appropriateness of the outputs of collaborative activities (including sectoral surveillance capacities) for results sharing to meet the collaborative objective(s) and purpose(s).
								System knowledge	The multi-sectoral surveillance system has a comprehensive and accessible institutional memory and demonstrates an effective communication system. Stakeholders (surveillance actors and end-users) have access to relevant information about the collaborative surveillance organisation and outputs. Data and information are shared at a relevant level, with regard to collaborative objective and context.	65. Appropriateness of the outputs of collaborative activities (including sectoral surveillance capacities) for data analysis and interpretation to meet the collaborative objective(s) and purpose(s).
								Total		109

## Sheet: 3. Evaluation Results_IDSP
Evaluation results of the attributes and indicators
0
Date:										00:00:00
OUTPUT 1 Evaluation results of organisational attributes of collaboration
Attribute	Result	Attribute	Result
G.1 Formalisation and endorsement of the collaborative surveillance strategy		O.1 Collaboration for surveillance design	NR
G.2 Relevance of collaborative objective(s) and purpose		O.2 Collaboration for sampling	NR
G.3 Formalisation of collaborative modalities		O.3 Collaboration for laboratory testing	NR
G.4 Relevance of collaborative modalities		O.4 Collaboration for data sharing	NR
G.5 Coverage		O.5 Collaboration for sharing surveillance results	NR
G.6 Governance of resources for collaboration		O.6 Collaboration for data management and storage	NR
G.7 Mechanism(s) for steering collaboration		O.7 Collaboration for data analysis and interpretation	NR
G.8 Mechanism(s) for coordinating collaboration		O.8 Collaboration for communication to surveillance actors	NR
G.9 Mechanism(s) for technically and scientifically supporting collaboration		O.9 Collaboration for external communication	NR
G.10 Training	NR	O.10 Collaboration for dissemination to decision-makers	NR
G.11 Information and communication
G.12 Performance and evaluation		Maximal level of satisfaction (all criteria scored 3)	1
G.13 Engagement		Minimal level of satisfaction (all criteria scored 0)	1
NR= the attribute is not relevant to the multi-sectoral surveillance system under evaluation

## Sheet: 4. Calculation_IDSP
		OUTPUT 1						OUTPUT 2															OUPUT 3
Attributes name	Grade	Total grade for attribute	Weight	Maximal grade	Total grade for attribute	Maximal grade - total grade	Name Output	Management				Support				Operation				Management	Support	Operation	Weight										Grades									Max grades
					Information for the graphical output			Weight	Grade	Total	Percentage	Weight	Grade	Total	Percentage	Weight	Grade	Total	Percentage	57.4713	54.6667	58.7302	Feeding	Stability	Relevance	Operationality	Acceptability	Resources	Adaptability	Inclusiveness	Shared leadership	System knowledge	Stability	Relevance	Operationality	Acceptability	Resources	Adaptability	Inclusiveness	Shared leadership	System knowledge	Stability	Relevance	Operationality	Acceptability	Resources	Adaptability	Inclusiveness	Shared leadership
G.1 Formalisation and endorsement of the collaborative surveillance strategy	3	9	1	12	9	3	G.1 Formalisation and endorsement of the collaborative surveillance strategy	1	3	50	57.4713	0	0	41	54.6667	0	0	37	58.7302	100	100	100	01. Formalisation of rationale behind the willingness to collaborate for surveillance.	1	0	0	0	0	0	0	0	0	3	0	0	0	0	0	0	0	0	3	0	0	0	0	0	0	0
G.1 Formalisation and endorsement of the collaborative surveillance strategy	3		1		0	0	G.1 Formalisation and endorsement of the collaborative surveillance strategy	1	3			0	0			0	0						02. Formalisation of the objective(s) and purpose(s) of collaboration for surveillance.	1	0	0	0	0	0	0	0	0	3	0	0	0	0	0	0	0	0	3	0	0	0	0	0	0	0
G.1 Formalisation and endorsement of the collaborative surveillance strategy	3		1		0	0	G.1 Formalisation and endorsement of the collaborative surveillance strategy	1	3			0	0			0	0						03. Formalisation of the surveillance actors' areas of action in the multi-sectoral surveillance system, i.e. their assigned tasks for governance (steering, coordination, scientific and technical support) in sectoral surveillance and collaboration.	1	0	0	0	0	0	0	0	0	3	0	0	0	0	0	0	0	0	3	0	0	0	0	0	0	0
G.1 Formalisation and endorsement of the collaborative surveillance strategy	0		1		0	0	G.1 Formalisation and endorsement of the collaborative surveillance strategy	1	0			0	0			0	0						04. Endorsement of the documents -formalising the rationale, the objective(s) and purpose(s) of collaboration, and the areas of action - by relevant stakeholders from different sectors, professions, disciplines and decision scales involved.	1	0	0	1	0	0	0	1	0	0	0	0	0	0	0	0	0	0	3	0	0	3	0	0	0	3
G.2 Relevance of collaborative objective(s) and purpose	1	6	1	9	6	3	G.2 Relevance of collaborative objective(s) and purpose	1	1			0	0			0	0						05. Relevance of the collaborative objective(s) and purpose(s) regarding surveillance actors and end-users' expectations (including meeting the sectoral objectives).	0	1	0	1	0	0	0	1	0	0	1	0	1	0	0	0	1	0	0	3	0	3	0	0	0	3
G.2 Relevance of collaborative objective(s) and purpose	2		1		0	0	G.2 Relevance of collaborative objective(s) and purpose	1	2			0	0			0	0						06. Relevance of the collaborative objective(s) and purpose(s) regarding the epidemiological, socio-political and economic context.	0	1	0	0	0	0	0	0	0	0	2	0	0	0	0	0	0	0	0	3	0	0	0	0	0	0
G.2 Relevance of collaborative objective(s) and purpose	3		1		0	0	G.2 Relevance of collaborative objective(s) and purpose	1	3			0	0			0	0						07. Relevance of the collaborative objective(s) and purpose(s) regarding the international/regional guidance (regulations, recommendations, standards, guidelines).	0	1	0	0	0	0	0	0	0	0	3	0	0	0	0	0	0	0	0	3	0	0	0	0	0	0
G.3 Formalisation of collaborative modalities	3	6	1	9	6	3	G.3 Formalisation of collaborative modalities	1	3			0	0			0	0						08. Formalisation of the collaborative modalities.	1	0	0	0	0	0	0	0	0	3	0	0	0	0	0	0	0	0	3	0	0	0	0	0	0	0
G.3 Formalisation of collaborative modalities	3		1		0	0	G.3 Formalisation of collaborative modalities	1	3			0	0			0	0						09. Formalisation of roles and responsibilities of surveillance actors involved in collaborative modalities.	1	0	0	0	0	0	0	0	0	3	0	0	0	0	0	0	0	0	3	0	0	0	0	0	0	0
G.3 Formalisation of collaborative modalities	0		1		0	0	G.3 Formalisation of collaborative modalities	1	0			0	0			0	0						10. Endorsement of the documents -formalising collaborative modalities, and role and responsibilities of surveillance actors involved- by all stakeholders from different sectors, disciplines, professions and decision scales involved OR consistency of documents formalising collaborative modalities across the institutions involved.	1	0	0	1	0	0	0	0	0	0	0	0	0	0	0	0	0	0	3	0	0	3	0	0	0	0
G.4 Relevance of collaborative modalities	3	3	1	3	3	0	G.4 Relevance of collaborative modalities	1	3			0	0			0	0						11. Relevance of the collaborative modalities regarding the collaborative objective(s) and context (including sectoral surveillance capacities).	0	1	0	0	0	0	0	0	0	0	3	0	0	0	0	0	0	0	0	3	0	0	0	0	0	0
G.5 Coverage	3	6	1	6	6	0	G.5 Coverage	1	3			0	0			0	0						12. Relevance of the dimensions (sectors, disciplines, decision making scales, professions) regarding the collaborative objective(s) and context.	0	1	0	0	0	0	1	0	1	0	3	0	0	0	0	3	0	3	0	3	0	0	0	0	3	0
G.5 Coverage	3		1		0	0	G.5 Coverage	1	3			0	0			0	0						13. Relevance of the data sources regarding the collaborative objective(s) and context.	0	1	0	0	0	0	1	0	1	0	3	0	0	0	0	3	0	3	0	3	0	0	0	0	3	0
G.6 Governance of resources for collaboration	3	9	1	9	9	0	G.6 Governance of resources for collaboration	1	3			0	0			0	0						14. Definition of specific mechanisms for financial, material and human resources allocation in the collaborative strategy.	1	0	0	0	1	0	0	0	0	3	0	0	0	3	0	0	0	0	3	0	0	0	3	0	0	0
G.6 Governance of resources for collaboration	3		1		0	0	G.6 Governance of resources for collaboration	0	0			1	3			0	0						15. Allocation of relevant financial, material and human resources for collaborative modalities.	0	0	0	0	1	0	0	0	0	0	0	0	0	3	0	0	0	0	0	0	0	0	3	0	0	0
G.6 Governance of resources for collaboration	3		1		0	0	G.6 Governance of resources for collaboration	0	0			1	3			0	0						16. Adequation between areas of action, and roles and responsibilities assigned in the multi-sectoral surveillance system (collaborative and sectoral activities) regarding professional competencies.	0	0	1	1	0	0	1	0	0	0	0	3	3	0	0	3	0	0	0	0	3	3	0	0	3	0
G.7 Mechanism(s) for steering collaboration	3	7	1	15	7	8	G.7 Mechanism(s) for steering collaboration	1	3			0	0			0	0						17. Existence and formalisation of mechanism(s) for steering collaboration in the multi-sectoral surveillance system.	1	0	0	0	0	0	0	0	0	3	0	0	0	0	0	0	0	0	3	0	0	0	0	0	0	0
G.7 Mechanism(s) for steering collaboration	3		1		0	0	G.7 Mechanism(s) for steering collaboration	1	3			0	0			0	0						18. Representativeness of all appropriate actors and end-users from relevant sectors, disciplines, professions and decisions scales in the steering mechanism(s) for collaboration (inclusion, participation and appropriate voice).	0	0	0	0	0	0	1	0	0	0	0	0	0	0	0	3	0	0	0	0	0	0	0	0	3	0
G.7 Mechanism(s) for steering collaboration	1		1		0	0	G.7 Mechanism(s) for steering collaboration	1	1			0	0			0	0						19. Operationality of mechanism(s) for steering collaboration including the capacity to advocate for change.	0	0	1	0	0	1	0	1	0	0	0	1	0	0	1	0	1	0	0	0	3	0	0	3	0	3
G.7 Mechanism(s) for steering collaboration	0		1		0	0	G.7 Mechanism(s) for steering collaboration	1	0			0	0			0	0						20. Existence of appropriate feed-back loop in mechanism(s) for steering collaboration.	0	0	1	0	0	1	0	1	0	0	0	0	0	0	0	0	0	0	0	0	3	0	0	3	0	3
G.7 Mechanism(s) for steering collaboration	0		1		0	0	G.7 Mechanism(s) for steering collaboration	1	0			0	0			0	0						21. Availability of all appropriate resources to support mechanism(s) for steering collaboration.	0	0	0	0	1	0	0	0	0	0	0	0	0	0	0	0	0	0	0	0	0	0	3	0	0	0
G.8 Mechanism(s) for coordinating collaboration	3	9	1	15	9	6	G.8 Mechanism(s) for coordinating collaboration	1	3			0	0			0	0						22. Existence and formalisation of mechanism(s) for coordinating collaboration in the multi-sectoral surveillance system.	1	0	0	0	0	0	0	0	0	3	0	0	0	0	0	0	0	0	3	0	0	0	0	0	0	0
G.8 Mechanism(s) for coordinating collaboration	1		1		0	0	G.8 Mechanism(s) for coordinating collaboration	1	1			0	0			0	0						23. Representativeness of all appropriate actors and end-users from relevant sectors, decisions scales and disciplines in the coordinating mechanism(s) for collaboration (inclusion, participation and appropriate voice).	0	0	0	0	0	0	1	1	0	0	0	0	0	0	0	1	1	0	0	0	0	0	0	0	3	3
G.8 Mechanism(s) for coordinating collaboration	1		1		0	0	G.8 Mechanism(s) for coordinating collaboration	1	1			0	0			0	0						24. Operationality of mechanism(s) for coordinating collaboration including the capacity to advocate change.	0	0	1	0	0	1	0	1	0	0	0	1	0	0	1	0	1	0	0	0	3	0	0	3	0	3
G.8 Mechanism(s) for coordinating collaboration	1		1		0	0	G.8 Mechanism(s) for coordinating collaboration	1	1			0	0			0	0						25. Existence of appropriate feed-back loop in mechanism(s) for coordinating collaboration.	0	0	1	0	0	1	0	0	0	0	0	1	0	0	1	0	0	0	0	0	3	0	0	3	0	0
G.8 Mechanism(s) for coordinating collaboration	3		1		0	0	G.8 Mechanism(s) for coordinating collaboration	1	3			0	0			0	0						26. Availability of all appropriate resources to support mechanism(s) for coordinating collaboration.	0	0	0	0	1	0	0	0	0	0	0	0	0	3	0	0	0	0	0	0	0	0	3	0	0	0
G.9 Mechanism(s) for technically and scientifically supporting collaboration	3	6	1	12	6	6	G.9 Mechanism(s) for technically and scientifically supporting collaboration	0	0			1	3			0	0						27. Existence and formalisation of mechanism(s) for supporting scientifically and technically collaboration in the multi-sectoral surveillance system.	1	0	0	0	0	0	0	0	0	3	0	0	0	0	0	0	0	0	3	0	0	0	0	0	0	0
G.9 Mechanism(s) for technically and scientifically supporting collaboration	3		1		0	0	G.9 Mechanism(s) for technically and scientifically supporting collaboration	0	0			1	3			0	0						28. Representativeness of all appropriate actors from relevant sectors, decisions scales and disciplines for supporting scientifically and technically collaboration (inclusion, participation and appropriate voice).	0	0	0	0	0	0	1	1	0	0	0	0	0	0	0	3	3	0	0	0	0	0	0	0	3	3
G.9 Mechanism(s) for technically and scientifically supporting collaboration	0		1		0	0	G.9 Mechanism(s) for technically and scientifically supporting collaboration	0	0			1	0			0	0						29. Operationality of mechanism(s) for supporting scientifically and technically collaboration including the capacity to advocate for change.	0	0	1	0	0	1	0	1	1	0	0	0	0	0	0	0	0	0	0	0	3	0	0	3	0	3
G.9 Mechanism(s) for technically and scientifically supporting collaboration	0		1		0	0	G.9 Mechanism(s) for technically and scientifically supporting collaboration	0	0			1	0			0	0						30. Existence of appropriate feedback loop for supporting scientifically and technically collaboration.	0	0	1	0	0	1	0	0	0	0	0	0	0	0	0	0	0	0	0	0	3	0	0	3	0	0
G.10 Training	3	12	1	18	12	6	G.10 Training	0	0			1	3			0	0						31. Existence of training for actors involved in collaboration.	1	0	0	0	0	0	0	0	0	3	0	0	0	0	0	0	0	0	3	0	0	0	0	0	0	0
G.10 Training	3		1		0	0	G.10 Training	0	0			1	3			0	0						32. Accessibility of training in relevant timeframe for actors involved in collaboration.	0	0	0	1	1	0	0	0	0	0	0	0	3	3	0	0	0	0	0	0	0	3	3	0	0	0
G.10 Training	3		1		0	0	G.10 Training	0	0			1	3			0	0						33. Relevance of training with the collaborative modalities and context.	0	0	0	1	0	0	0	0	1	0	0	0	3	0	0	0	0	3	0	0	0	3	0	0	0	0
G.10 Training	3		1		0	0	G.10 Training	0	0			1	3			0	0						34. Existence of designed and planned ongoing training for operating actors involved in collaborative activities.	1	0	0	0	0	0	0	0	0	3	0	0	0	0	0	0	0	0	3	0	0	0	0	0	0	0
G.10 Training	0		1		0	0	G.10 Training	0	0			1	0			0	0						35. Accessibility of ongoing training in relevant timeframe for operating actors involved in collaborative activities.	0	0	0	1	1	0	0	0	0	0	0	0	0	0	0	0	0	0	0	0	0	3	3	0	0	0
G.10 Training	0		1		0	0	G.10 Training	0	0			1	0			0	0						36. Relevance of ongoing training for operating actors involved in collaborative activities with the collaborative modalities and collaborative context.	0	0	0	1	0	0	0	0	1	0	0	0	0	0	0	0	0	0	0	0	0	3	0	0	0	0
G.11 Information and communication	3	10	1	12	10	2	G.11 Information and communication	0	0			1	3			0	0						37. Existence of an institutional memory including all information related to the rationale of collaboration, the organisation and functioning of the multi-sectoral surveillance system and the outputs of the multi-sectoral surveillance system.	0	0	0	0	0	0	0	0	1	0	0	0	0	0	0	0	0	3	0	0	0	0	0	0	0	0
G.11 Information and communication	1		1		0	0	G.11 Information and communication	0	0			1	1			0	0						38. Accessibility of the institutional memory to surveillance actors and end-users.	0	0	0	1	0	0	0	0	1	0	0	0	1	0	0	0	0	1	0	0	0	3	0	0	0	0
G.11 Information and communication	3		1		0	0	G.11 Information and communication	0	0			0	0			1	3						39. Relevance of the information produced by the multi-sectoral surveillance system regarding the collaborative objective(s) and purpose(s).	0	0	0	0	0	0	0	0	1	0	0	0	0	0	0	0	0	3	0	0	0	0	0	0	0	0
G.11 Information and communication	3		1		0	0	G.11 Information and communication	0	0			1	3			0	0						40. Quality of the communication (both in terms of contents and means) of the information produced by the multi-sectoral surveillance system to surveillance actors and end users.	0	0	0	1	0	0	0	0	1	0	0	0	3	0	0	0	0	3	0	0	0	3	0	0	0	0
G.12 Performance and evaluation	0	0	1	12	0	12	G.12 Performance and evaluation	1	0			0	0			0	0						41. Existence and relevance of specific performance indicators of collaboration routinely used.	0	0	0	0	0	1	0	0	0	0	0	0	0	0	0	0	0	0	0	0	0	0	0	3	0	0
G.12 Performance and evaluation	0		1		0	0	G.12 Performance and evaluation	1	0			0	0			0	0						42. Existence of periodic external evaluation of collaboration or of the multi-sectoral surveillance system (including evaluation of collaboration).	0	0	0	0	0	1	0	0	0	0	0	0	0	0	0	0	0	0	0	0	0	0	0	3	0	0
G.12 Performance and evaluation	0		1		0	0	G.12 Performance and evaluation	1	0			0	0			0	0						43. Existence of periodic internal evaluation of collaboration or of the multi-sectoral surveillance system (including evaluation of collaboration).	0	1	0	0	0	1	0	0	0	0	0	0	0	0	0	0	0	0	0	3	0	0	0	3	0	0
G.12 Performance and evaluation	0		1		0	0	G.12 Performance and evaluation	1	0			0	0			0	0						44. Implementation of corrective measures, if deemed necessary following performance monitoring and evaluation results.	0	0	0	0	0	1	0	0	0	0	0	0	0	0	0	0	0	0	0	0	0	0	0	3	0	0
G.13 Engagement	1	1	1	3	1	2	G.13 Engagement	1	1			0	0			0	0						45. Engagement of actors in the areas of action, role and responsibilities they have been assigned with in the multi-sectoral surveillance system.	0	0	0	1	0	0	0	0	0	0	0	0	1	0	0	0	0	0	0	0	0	3	0	0	0	0
O.1 Collaboration for surveillance design	3	9	1	9	9	0	O.1 Collaboration for surveillance design	0	0			0	0			1	3						46. Relevance of the collaborative activities for surveillance design regarding the collaborative modalities or the objective(s), purpose(s) and context (including sectoral surveillance capacities).	0	1	0	0	0	0	0	0	0	0	3	0	0	0	0	0	0	0	0	3	0	0	0	0	0	0
O.1 Collaboration for surveillance design	3		1		0	0	O.1 Collaboration for surveillance design	0	0			0	0			1	3						47. Appropriateness of the outputs of collaborative activities (including sectoral surveillance capacities) for surveillance design to meet the collaborative objective(s) and purpose(s).	0	0	1	0	0	0	0	0	0	0	0	3	0	0	0	0	0	0	0	0	3	0	0	0	0	0
O.1 Collaboration for surveillance design	3		1		0	0	O.1 Collaboration for surveillance design	0	0			1	3			0	0						48. Availability of appropriate resources (financial, technical, material and human) to implement the collaborative activities for surveillance design.	0	0	0	0	1	0	0	0	0	0	0	0	0	3	0	0	0	0	0	0	0	0	3	0	0	0
O.2 Collaboration for sampling	0	0	1	9	0	9	O.2 Collaboration for sampling	0	0			0	0			1	0						49. Relevance of the collaborative activities for sampling regarding the collaborative modalities or the objective(s), purpose(s) and context (including sectoral surveillance capacities).	0	1	0	0	0	0	0	0	0	0	0	0	0	0	0	0	0	0	0	3	0	0	0	0	0	0
O.2 Collaboration for sampling	0		1		0	0	O.2 Collaboration for sampling	0	0			0	0			1	0						50. Appropriateness of the outputs of collaborative activities (including sectoral surveillance capacities) for sampling to meet the collaborative objective(s) and purpose(s).	0	0	1	0	0	0	0	0	0	0	0	0	0	0	0	0	0	0	0	0	3	0	0	0	0	0
O.2 Collaboration for sampling	0		1		0	0	O.2 Collaboration for sampling	0	0			1	0			0	0						51. Availability of appropriate resources (financial, technical, material and human) to implement the collaborative activities for sampling.	0	0	0	0	1	0	0	0	0	0	0	0	0	0	0	0	0	0	0	0	0	0	3	0	0	0
O.3 Collaboration for laboratory testing	3	7	1	9	7	2	O.3 Collaboration for laboratory testing	0	0			0	0			1	3						52. Relevance of the collaborative activities for laboratory activities regarding the collaborative modalities or the objective(s), purpose(s) and context (including sectoral surveillance capacities).	0	1	0	0	0	0	0	0	0	0	3	0	0	0	0	0	0	0	0	3	0	0	0	0	0	0
O.3 Collaboration for laboratory testing	2		1		0	0	O.3 Collaboration for laboratory testing	0	0			0	0			1	2						53. Appropriateness of the outputs of collaborative activities (including sectoral surveillance capacities) for laboratory activities to meet the collaborative objective(s) and purpose(s).	0	0	1	0	0	0	0	0	0	0	0	2	0	0	0	0	0	0	0	0	3	0	0	0	0	0
O.3 Collaboration for laboratory testing	2		1		0	0	O.3 Collaboration for laboratory testing	0	0			1	2			0	0						54. Availability of appropriate resources (financial, technical, material and human) to implement the collaborative activities for laboratory activities.	0	0	0	0	1	0	0	0	0	0	0	0	0	2	0	0	0	0	0	0	0	0	3	0	0	0
O.4 Collaboration for data sharing	0	0	1	9	0	9	O.4 Collaboration for data sharing	0	0			0	0			1	0						55. Relevance of the collaborative activities for data sharing regarding the collaborative modalities or the objective(s), purpose(s) and context (including sectoral surveillance capacities).	0	1	0	0	0	0	0	0	0	0	0	0	0	0	0	0	0	0	0	3	0	0	0	0	0	0
O.4 Collaboration for data sharing	0		1		0	0	O.4 Collaboration for data sharing	0	0			0	0			1	0						56. Appropriateness of the outputs of collaborative activities (including sectoral surveillance capacities) for data sharing to meet the collaborative objective(s) and purpose(s).	0	0	1	0	0	0	0	0	1	0	0	0	0	0	0	0	0	0	0	0	3	0	0	0	0	0
O.4 Collaboration for data sharing	0		1		0	0	O.4 Collaboration for data sharing	0	0			1	0			0	0						57. Availability of appropriate resources (financial, technical, material and human) to implement the collaborative activities for data sharing.	0	0	0	0	1	0	0	0	0	0	0	0	0	0	0	0	0	0	0	0	0	0	3	0	0	0
O.5 Collaboration for sharing surveillance results	3	7	1	9	7	2	O.5 Collaboration for sharing surveillance results	0	0			0	0			1	3						58. Relevance of the collaborative activities for results sharing regarding the collaborative modalities or the objective(s), purpose(s) and context (including sectoral surveillance capacities).	0	1	0	0	0	0	0	0	0	0	3	0	0	0	0	0	0	0	0	3	0	0	0	0	0	0
O.5 Collaboration for sharing surveillance results	2		1		0	0	O.5 Collaboration for sharing surveillance results	0	0			0	0			1	2						59. Appropriateness of the outputs of collaborative activities (including sectoral surveillance capacities) for results sharing to meet the collaborative objective(s) and purpose(s).	0	0	1	0	0	0	0	0	1	0	0	2	0	0	0	0	0	2	0	0	3	0	0	0	0	0
O.5 Collaboration for sharing surveillance results	2		1		0	0	O.5 Collaboration for sharing surveillance results	0	0			1	2			0	0						60. Availability of appropriate resources (financial, technical, material and human) to implement the collaborative activities for results sharing.	0	0	0	0	1	0	0	0	0	0	0	0	0	2	0	0	0	0	0	0	0	0	3	0	0	0
O.6 Collaboration for data management and storage	3	9	1	9	9	0	O.6 Collaboration for data management and storage	0	0			0	0			1	3						61. Relevance of the collaborative activities for data management and stockage regarding the collaborative modalities or the objective(s), purpose(s) and context (including sectoral surveillance capacities).	0	1	0	0	0	0	0	0	0	0	3	0	0	0	0	0	0	0	0	3	0	0	0	0	0	0
O.6 Collaboration for data management and storage	3		1		0	0	O.6 Collaboration for data management and storage	0	0			0	0			1	3						62. Appropriateness of the outputs of collaborative activities (including sectoral surveillance capacities) for data data management and stockage to meet the collaborative objective(s) and purpose(s).	0	0	1	0	0	0	0	0	0	0	0	3	0	0	0	0	0	0	0	0	3	0	0	0	0	0
O.6 Collaboration for data management and storage	3		1		0	0	O.6 Collaboration for data management and storage	0	0			1	3			0	0						63. Availability of appropriate resources (financial, technical, material and human) to implement the collaborative activities for data management and stockage.	0	0	0	0	1	0	0	0	0	0	0	0	0	3	0	0	0	0	0	0	0	0	3	0	0	0
O.7 Collaboration for data analysis and interpretation	3	6	1	9	6	3	O.7 Collaboration for data analysis and interpretation	0	0			0	0			1	3						64. Relevance of the collaborative activities for data management and stockage regarding the collaborative modalities or the objective(s), purpose(s) and context (including sectoral surveillance capacities).	0	1	0	0	0	0	0	0	0	0	3	0	0	0	0	0	0	0	0	3	0	0	0	0	0	0
O.7 Collaboration for data analysis and interpretation	3		1		0	0	O.7 Collaboration for data analysis and interpretation	0	0			0	0			1	3						65. Appropriateness of the outputs of collaborative activities (including sectoral surveillance capacities) for data analysis and interpretation to meet the collaborative objective(s) and purpose(s).	0	0	1	0	0	0	0	0	1	0	0	3	0	0	0	0	0	3	0	0	3	0	0	0	0	0
O.7 Collaboration for data analysis and interpretation	0		1		0	0	O.7 Collaboration for data analysis and interpretation	0	0			1	0			0	0						66. Availability of appropriate resources (financial, technical, material and human) to implement the collaborative activities for data analysis and interpretation.	0	0	0	0	1	0	0	0	0	0	0	0	0	0	0	0	0	0	0	0	0	0	3	0	0	0
O.8 Collaboration for communication to surveillance actors	3	6	1	9	6	3	O.8 Collaboration for communication to surveillance actors	0	0			0	0			1	3						67. Relevance of the collaborative activities for communication to surveillance actors regarding the collaborative modalities or the objective(s), purpose(s) and context (including sectoral surveillance capacities).	0	1	0	0	0	0	0	0	0	0	3	0	0	0	0	0	0	0	0	3	0	0	0	0	0	0
O.8 Collaboration for communication to surveillance actors	3		1		0	0	O.8 Collaboration for communication to surveillance actors	0	0			0	0			1	3						68. Appropriateness of the outputs of collaborative activities (including sectoral surveillance capacities) for communication to surveillance actors to meet the collaborative objective(s) and purpose(s).	0	0	1	0	0	0	0	0	0	0	0	3	0	0	0	0	0	0	0	0	3	0	0	0	0	0
O.8 Collaboration for communication to surveillance actors	0		1		0	0	O.8 Collaboration for communication to surveillance actors	0	0			1	0			0	0						69. Availability of appropriate resources (financial, technical, material and human) to implement the collaborative activities for communication to surveillance actors.	0	0	0	0	1	0	0	0	0	0	0	0	0	0	0	0	0	0	0	0	0	0	3	0	0	0
O.9 Collaboration for external communication	0	0	1	9	0	9	O.9 Collaboration for external communication	0	0			0	0			1	0						70. Relevance of the collaborative activities for external communication regarding the collaborative modalities or the objective(s), purpose(s) and context (including sectoral surveillance capacities).	0	1	0	0	0	0	0	0	0	0	0	0	0	0	0	0	0	0	0	3	0	0	0	0	0	0
O.9 Collaboration for external communication	0		1		0	0	O.9 Collaboration for external communication	0	0			0	0			1	0						71. Appropriateness of the outputs of collaborative activities (including sectoral surveillance capacities) for external communication to meet the collaborative objective(s) and purpose(s).	0	0	1	0	0	0	0	0	0	0	0	0	0	0	0	0	0	0	0	0	3	0	0	0	0	0
O.9 Collaboration for external communication	0		1		0	0	O.9 Collaboration for external communication	0	0			1	0			0	0						72. Availability of appropriate resources (financial, technical, material and human) to implement the collaborative activities for external communication.	0	0	0	0	1	0	0	0	0	0	0	0	0	0	0	0	0	0	0	0	0	0	3	0	0	0
O.10 Collaboration for dissemination to decision-makers	0	0	1	9	0	9	O.10 Collaboration for dissemination to decision-makers	0	0			0	0			1	0						73. Relevance of the collaborative activities for dissemination regarding the collaborative modalities or the objective(s), purpose(s) and context (including sectoral surveillance capacities).	0	1	0	0	0	0	0	0	0	0	0	0	0	0	0	0	0	0	0	3	0	0	0	0	0	0
O.10 Collaboration for dissemination to decision-makers	0		1		0	0	O.10 Collaboration for dissemination to decision-makers	0	0			0	0			1	0						74. Appropriateness of the outputs of collaborative activities (including sectoral surveillance capacities) for dissemination to meet the collaborative objective(s) and purpose(s).	0	0	1	0	0	0	0	0	0	0	0	0	0	0	0	0	0	0	0	0	3	0	0	0	0	0
O.10 Collaboration for dissemination to decision-makers	0		1		0	0	O.10 Collaboration for dissemination to decision-makers	0	0			1	0			0	0						75. Availability of appropriate resources (financial, technical, material and human) to implement the collaborative activities for dissemination of surveillance results to beneficiaries.	0	0	0	0	1	0	0	0	0	0	0	0	0	0	0	0	0	0	0	0	0	0	3	0	0	0
								29	50	50	57.4713	25	41	41	54.6667	21	37	37	58.7302	100	100	100	0	13	17	17	11	16	10	6	8	12	33	33	22	15	22	3	16	7	24	39	51	51	33	48	30	18	24
	weight = 1 if the criteria is contributing and =0 if not
[truncated: 10 more columns]

## Sheet: 1. Criteria Scoring_NADRS
		Name of the mutli sectoral surveillance system under evaluation:						Date :
Attribute type		Evaluation criteria	Scoring system for the criteria					Grade	Justification
			Description of the situation corresponding to each potential grade				information/ comments
Governance (1)	COLLABORATIVE STRATEGY	01. Formalisation of rationale behind the willingness to collaborate for surveillance.	Grade 3: The rationale behind the willingness to collaborate for surveillance is described in clear and detailed formal document(s).	Grade 2: The rationale behind the willingness to collaborate for surveillance is described in formal document(s), but it lacks clarity and/or minor details.	Grade 1: The rationale behind the willingness to collaborate for surveillance is poorly described and/or is unclear and/or lacks major details (whatever the degree of formalisation of the documents).	Grade 0: The rationale behind the willingness to collaborate for surveillance is not formalised.	The collaborative strategy and the collaborative modalities can be described in the same documents.	3
		02. Formalisation of the objective(s) and purpose(s) of collaboration for surveillance.	Grade 3: The objective(s) and purpose(s) of collaboration in the surveillance system are described in clear and detailed formal document(s).	Grade 2: The objective(s) and purpose(s) of+D4 collaboration in the surveillance system are described in formal document(s), but they lack clarity and/or minor details.	Grade 1: The objective(s) and purpose(s) of collaboration in the surveillance system are poorly described and/or are unclear and/or lack major details (whatever the degree of formalisation of the documents).	Grade 0: The objective(s) and purpose(s) of collaboration in the surveillance system are not formalised.	Objective(s) and purpose(s) of collaboration can extend beyond usual surveillance objective(s) and purpose(s)	2
		03. Formalisation of the surveillance actors' areas of action in the multi-sectoral surveillance system, i.e. their assigned tasks for governance (steering, coordination, scientific and technical support) in sectoral surveillance and collaboration.	Grade 3: The areas of actions of all actors involved in the multi-sectoral surveillance system are described in clear and detailed formal document(s).	Grade 2: The areas of actions of actors involved in the multi-sectoral surveillance system are described in formal document(s), but they lack clarity and/or minor details.	Grade 1: The areas of actions of actors involved in the multi-sectoral surveillance system are poorly addressed (lack of major details and/or missing of most actors) whatever the degree of formalisation of the document.	Grade 0: The areas of actions of actors involved in the multi-sectoral surveillance system are not addressed.		3
		04. Endorsement of the documents -formalising the rationale, the objective(s) and purpose(s) of collaboration, and the areas of action - by relevant stakeholders from different sectors, professions, disciplines and decision scales involved.	Grade 3: The documents are endorsed by all stakeholders.	Grade 2: The documents are endorsed by most (more than half) stakehoders or after consultation of most stakeholders.	Grade 1: The documents are endorsed by a few stakehoders (less than half) or after consultation of a few stakeholders.	Grade 0: The documents are endorsed by only one sector without any consultation.		2
		05. Relevance of the collaborative objective(s) and purpose(s) regarding surveillance actors and end-users' expectations (including meeting the sectoral objectives).	Grade 3: The collaborative objective(s) and purpose(s) are relevant regarding actors and end-users' expectations.	Grade 2: Some minor discrepancies are identified between the collaborative objective(s) and purpose(s) and actors and end-users' expectations.	Grade 1: Some major discrepancies are identified between the collaborative objective(s) and purpose(s) and actors and end-users' expectations.	Grade 0: The collaborative objective(s) and purpose(s) is not relevant regarding the actors and end-users' expectations.		3
		06. Relevance of the collaborative objective(s) and purpose(s) regarding the epidemiological, socio-political and economic context.	Grade 3: The collaborative objective(s) and purpose(s) are relevant regarding the epidemiological, socio-political and economic context.	Grade 2: Some minor discrepancies are identified between the collaborative objective(s) and purpose(s) and the epidemiological, socio-political and economic context.	Grade 1: Some major discrepancies are identified between the collaborative objective(s) and purpose(s) and the epidemiological, socio-political and economic context.	Grade 0: The collaborative objective(s) and purpose(s) are not relevant regarding the epidemiological, socio-political and economic context.		2
		07. Relevance of the collaborative objective(s) and purpose(s) regarding the international/regional guidance (regulations, recommendations, standards, guidelines).	Grade 3: The collaborative objective(s) and purpose(s) are relevant regarding the regional/international guidance.	Grade 2: Some minor discrepancies are identified between the collaborative objective(s) and purpose(s) and the regional/ international guidance	Grade 1: Some major discrepancies are identified between the collaborative objective(s) and purpose(s) and the regional/international guidance.	Grade 0: The collaborative objective(s) and purpose(s) are not relevant regarding the regional and international guidance.		3
	COLLABORATIVE MODALITIES	08. Formalisation of the collaborative modalities.	Grade 3: The collaborative modalities are described in clear and detailed formal document(s).	Grade 2: The collaborative modalities are described in formal document(s), but they lack clarity and/or minor details.	Grade 1: The collaborative modalities are poorly described and/or are often unclear and/or lack major details (whatever the degree of formalisation of the documents).	Grade 0: The collaborative modalities are not formalised.	The collaborative strategy and the collaborative modalities can be described in the same documents.	3
		09. Formalisation of roles and responsibilities of surveillance actors involved in collaborative modalities.	Grade 3: For all actors involved in collaboration, their roles and responsibilities are described in clear and detailed formal document(s).	Grade 2: For most actors involved in collaboration, the roles and responsibilities are described in formal document(s) , but they lack clarity and/or minor details.	Grade 1: The roles and responsibilities are poorly described for a few actors involved in collaboration and/or are unclear and/or lack major details (whatever the degree of formalisation of the documents).	Grade 0: The actors’ roles and responsibilities in collaboration are not described.		2
		10. Endorsement of the documents -formalising collaborative modalities, and role and responsibilities of surveillance actors involved- by all stakeholders from different sectors, disciplines, professions and decision scales involved OR consistency of documents formalising collaborative modalities across the institutions involved.	Grade 3: The documents are endorsed by all actors or completely consistent across the institutions.	Grade 2: The documents are endorsed by most (more than half) actors or after consultation of most actors.	Grade 1: The documents are endorsed by a few actors (less than half) or after consultation of a few actors.	Grade 0: The documents are endorsed by only one sector without any consultation.		0
		11. Relevance of the collaborative modalities regarding the collaborative objective(s) and context (including sectoral surveillance capacities).	Grade 3: The modalities of collaboration are relevant regarding the collaborative objective(s) and context.	Grade 2: Some minor discrepancies (extra, missing or inappropriate modalities) are identified between the collaborative modalities, and the collaborative objective(s) and/or context.	Grade 1: Some major discrepancies (extra, missing or inappropriate modalities) are identified between the collaborative modalities, and the collaborative objective(s) and/or context.	Grade 0: None of the collaborative modalities are relevant regarding the collaborative objective(s) and context		2
	COVERAGE	12. Relevance of the dimensions (sectors, disciplines, decision making scales, professions) regarding the collaborative objective(s) and context.	Grade 3: The dimensions included in the multi-sectoral surveillance system are relevant regarding the collaborative objective(s) and context (no extra or missing dimensions).	Grade 2: Some minor discrepancies are identified between the dimensions included in the multi-sectoral surveillance system and the collaborative objective(s) and/or context.	Grade 1: Some major discrepancies are identified between the dimensions included in the multi-sectoral surveillance system and the collaborative objective(s) and/or context.	Grade 0: None of the dimension are relevant regarding the collaborative objective(s) and context.		2
		13. Relevance of the data sources regarding the collaborative objective(s) and context.	Grade 3: The data sources included in the multi-sectoral surveillance system are relevant regarding the collaborative objective(s) and context (no extra or missing sources).	Grade 2: Some minor discrepancies (extra or missing sources) are identified between the data sources included in the multi-sectoral surveillance system, and the collaborative objective(s) and/or the context.	Grade 1: Some major discrepancies (extra or missing sources) are identified between the data sources included in the multi-sectoral surveillance system, and the collaborative objective(s) and the context.	Grade 0: None of the data sources included in the multi-sectoral surveillance system are relevant regarding the collaborative objective(s) and context.		2
	RESOURCES	14. Definition of specific mechanisms for financial, material and human resources allocation in the collaborative strategy.	Grade3: The resources allocation mechanisms in the collaborative strategy are described in clear and detailed formal document(s).	Grade 2: The resources allocation mechanisms in the collaborative strategy are described in formal document(s), but they lack clarity and/or minor details.	Grade 1: The resources allocation mechanisms for collaboration are poorly described and/or are unclear and/or lack major details.	Grade 0: The resources allocation mechanisms in the collaborative strategy are not formalised.		3
		15. Allocation of relevant financial, material and human resources for collaborative modalities.	Grade3: The allocation of financial, material and human resources are relevant regarding the resource allocation strategy and collaborative modalities.	Grade 2: Minor discrepancies are identified between the allocation of financial, material and human resources and the resource allocation strategy and/or collaborative modalities.	Grade 1: Major discrepancies are identified between the allocation of financial, material and human resources and the resource allocation strategy and/or collaborative modalities.	Grade 0: The allocation of financial, material and human resources are relevant regarding the resource allocation strategy and/or collaborative modalities.		3
		16. Adequation between areas of action, and roles and responsibilities assigned in the multi-sectoral surveillance system (collaborative and sectoral activities) regarding professional competencies.	Grade 3: The responsibilities assigned to actors in the multi-sectoral surveillance system are relevant regarding their respective professional competencies.	Grade 2: Minor discrepancies are identified between the responsibilities assigned to actors in the multi-sectoral surveillance system and their respective professional competencies.	Grade 1: Major discrepancies are identified between the responsibilities assigned to actors in the multi-sectoral surveillance system and their respective professional competencies.	Grade 0: The responsibilities assigned to actors in collaboration in the surveillance system are not relevant regarding their respective professional competencies.		3
	STEERING MECHANISM(S)	17. Existence and formalisation of mechanism(s) for steering collaboration in the multi-sectoral surveillance system.	Grade 3: The mechanism for steering collaboration is clearly existing and formalised.	Grade 2: The mechanism for steering collaboration is existing and formalised but it lacks minor details.	Grade 1: The mechanism for steering collaboration is unclear and/or the formalisation lacks major details.	Grade 0: The mechanism for steering collaboration is missing.		0
		18. Representativeness of all appropriate actors and end-users from relevant sectors, disciplines, professions and decisions scales in the steering mechanism(s) for collaboration (inclusion, participation and appropriate voice).	Grade 3: The mechanism for steering collaboration includes the participation of appropriate actors who all have an appropriate voice.	Grade 2: The mechanism for steering collaboration includes the participation from most appropriate actors and end-users, who have an appropriate voice.	Grade 1: The mechanism for steering collaboration includes the participation from a few actors and end-users who are representative of the relevant sectors, disciplines, professions and decisions scales, and/or their voices are not appropriate, creating a major imbalance between the different stakeholders.	Grade 0: The mechanism for steering collaboration follows only one voice.		0
		19. Operationality of mechanism(s) for steering collaboration including the capacity to advocate for change.	Grade 3: The mechanism for steering collaboration is functional, including the capacity to advocate for changes internally and externally (policy changes, public awareness, etc.).	Grade 2: The mechanism for steering collaboration is mainly functional including the capacity to advocate for changes internally and/or externally.	Grade 1: The mechanism for steering collaboration is barely functional.	Grade 0: The mechanism for steering collaboration isn't functional.		0
		20. Existence of appropriate feed-back loop in mechanism(s) for steering collaboration.	Grade 3: A feedback loop is existing and enables consideration of any changes in knowledge and context.	Grade 2: A feedback loop is existing and enables consideration of major changes in knowledge and context for updating steering needs.	Grade 1: A feedback loop is existing but enables consideration of only biased changes in knowledge and context (bias because feedback come from only one actor or sector, etc.…).	Grade 0: A feedback loop is missing in the steering mechanism.		0
		21. Availability of all appropriate resources to support mechanism(s) for steering collaboration.	Grade 3: All the appropriate resources to support the mechanism for steering collaboration are available.	Grade 2: Most of the appropriate resources to support the mechanism for steering collaboration are available, but it doesn't affect strongly the performance of the steering entity.	Grade 1: Few of the resources to support the mechanism for steering collaboration are available, affecting the performance of the steering entity.	Grade 0: There are no resources to support the mechanism for steering collaboration.		0
	COORDINATING MECHANISM(S)	22. Existence and formalisation of mechanism(s) for coordinating collaboration in the multi-sectoral surveillance system.	Grade 3: The mechanism for coordinating collaboration is existing and formalised.	Grade 2: The mechanism for coordinating collaboration is existing and formalised but it lacks minor details.	Grade 1: The mechanism for coordinating collaboration is unclear and/or the formalisation lacks major details.	Grade 0: The mechanism for coordinating collaboration is missing.		1
		23. Representativeness of all appropriate actors and end-users from relevant sectors, decisions scales and disciplines in the coordinating mechanism(s) for collaboration (inclusion, participation and appropriate voice).	Grade 3: The mechanism for coordinating collaboration includes the participation of appropriate actors who all have an appropriate voice.	Grade 2: The mechanism for coordinating collaboration includes the participation from most appropriate actors and their voices are appropriate.	Grade 1: The mechanism for coordinating collaboration includes the participation from a few of actors, and/or their voices are not appropriate, creating a major imbalance between the different actors.	Grade 0: The mechanism for coordinating collaboration follows only one voice.		1
		24. Operationality of mechanism(s) for coordinating collaboration including the capacity to advocate change.	Grade 3: The mechanism for coordinating collaboration is functional including the capacity to advocate changes internally and externally (policy changes, public awareness, etc.).	Grade 2: The mechanism for coordinating collaboration is mainly functional including the capacity to advocate changes internally and/or externally.	Grade 1: The mechanism for coordinating collaboration is barely functional.	Grade 0: The mechanism for coordinating collaboration isn't functional.		0
		25. Existence of appropriate feed-back loop in mechanism(s) for coordinating collaboration.	Grade 3: A feedback loop is existing and enables consideration of any changes in knowledge and context.	Grade 2: A feedback loop is existing and enables consideration of major changes in knowledge and context for updating coordination needs.	Grade 1: A feedback loop is existing but enables consideration of only biased changes in knowledge and context (bias because feedback come from only one actor or sector, etc.…).	Grade 0: A feedback loop is missing in the coordinating mechanism.		0
		26. Availability of all appropriate resources to support mechanism(s) for coordinating collaboration.	Grade 3: All the appropriate resources to support the mechanism for coordinating collaboration are available.	Grade 2: Most of the appropriate resources to support the mechanism to coordinate collaboration are available, but it doesn't affect strongly the performance of the coordinating entity.	Grade 1: Few of the resources to support the mechanism for coordinating collaboration are available, affecting the performance of the coordinating entity.	Grade 0: There are no resources to support the mechanism to coordinate collaboration.		1
	SCIENTIFIC AND TECHNICAL SUPPORT	27. Existence and formalisation of mechanism(s) for supporting scientifically and technically collaboration in the multi-sectoral surveillance system.	Grade 3: The mechanism for supporting scientifically and technically collaboration is existing and formalised.	Grade 2: The mechanism for supporting scientifically and technically collaboration is existing and formalised but it lacks minor details.	Grade 1: The mechanism for supporting scientifically and technically collaboration isn’t clear and/or the formalisation lacks major details.	Grade 0: The mechanism for supporting scientifically and technically collaboration is missing.		0
		28. Representativeness of all appropriate actors from relevant sectors, decisions scales and disciplines for supporting scientifically and technically collaboration (inclusion, participation and appropriate voice).	Grade 3: The mechanism for supporting scientifically and technically collaboration includes the participation of appropriate actors who all have an appropriate voice.	Grade 2: The mechanism for supporting scientifically and technically collaboration includes the participation from most actors who are representative of the relevant formal and informal disciplines and their voices are appropriate with the context.	Grade 1: The mechanism for supporting scientifically and technically collaboration includes the participation from a few of actors who are representative of the relevant formal and informal disciplines and/or their voices are not appropriate regarding the context, creating a major imbalance between the different disciplines.	Grade 0: The mechanism for supporting scientifically and technically collaboration follows only one voice.		0
		29. Operationality of mechanism(s) for supporting scientifically and technically collaboration including the capacity to advocate for change.	Grade 3: The mechanism for supporting scientifically and technically collaboration is functional including the capacity to advocate for changes internally and externally (policy changes, public awareness, etc.).	Grade 2: The mechanism for supporting scientifically and technically collaboration is mainly functional including the capacity to advocate for changes internally and/or externally.	Grade 1: The mechanism for supporting scientifically and technically collaboration is barely functional.	Grade 0: The mechanism for supporting scientifically and technically collaboration isn't functional.		0
		30. Existence of appropriate feedback loop for supporting scientifically and technically collaboration.	Grade 3: A feedback loop is existing and enables consideration of any changes in knowledge and context.	Grade 2: A feedback loop is existing and enables consideration of major changes in knowledge and context for updating scientific and technical support needs.	Grade 1: A feedback loop is existing but enables consideration of only biased changes in knowledge and context (bias because feedback come from only few actors or one sector, etc.…).	Grade 0: A feedback loop is missing in the scientific and technical support of collaboration.		0
	TRAINING	31. Existence of training for actors involved in collaboration.	Grade 3: Initial training for operating actors involved in collaborative activities is fully designed and planned in detail.	Grade 2: Initial training for operating actors involved in collaborative activities is designed and planned but lacks details.	Grade 1: Initial training for operating actors involved in collaborative activities is barely designed and planned.	Grade 0: Initial training for operating actors involved in collaborative activities is missing.	The value is NR if training is not necessary regarding the collaborative modalities planned and formalised (e.g. results sharing)	2
		32. Accessibility of training in relevant timeframe for actors involved in collaboration.	Grade 3: All operating actors involved in collaborative activities have access to initial training in a relevant timeframe (this notion includes appropriate resources).	Grade 2: Most operating actors involved in collaborative activities have access to initial training in a relevant timeframe (this notion includes appropriate resources).	Grade 1: Few operating actors involved in collaborative activities have access to initial training (this notion includes appropriate resources).	Grade 0: None of the operating actors involved in collaborative activities have access to initial training.	The value is NR if criterion 31 scores 0 or is NR	2
		33. Relevance of training with the collaborative modalities and context.	Grade 3: Initial training for operating actors involved in collaborative activities is relevant to the collaborative modalities and context.	Grade 2: Minor discrepancies exist between the initial training for operating actors involved in collaborative activities, the collaborative modalities and context, mainly due to outdated training contents	Grade 1: Major discrepancies exist between the initial training for operating actors involved in collaborative activities, the collaborative modalities and context.	Grade 0: The initial training for operating actors involved in collaborative activities, is not relevant with the collaborative modalities and context.	The value is NR if criterion 31 scores 0 or is NR	3
		34. Existence of designed and planned ongoing training for operating actors involved in collaborative activities.	Grade 3: Ongoing training for operating actors involved in collaborative activities is fully designed and planned in detail.	Grade 2: Ongoing training for operating actors involved in collaborative activities is designed and planned but lacks details.	Grade 1: Ongoing training for operating actors involved in collaborative activities is barely designed and planned.	Grade 0: Ongoing training for operating actors involved in collaborative activities is missing.	The value is NR if training is not necessary regarding the collaborative modalities planned and formalised (e.g. results sharing)	1
		35. Accessibility of ongoing training in relevant timeframe for operating actors involved in collaborative activities.	Grade 3: All operating actors involved in collaborative activities have access to ongoing training in a relevant timeframe (this notion includes appropriate resources).	Grade 2: Most operating actors involved in collaborative activities have access to ongoing training in a relevant timeframe (this notion includes appropriate resources).	Grade 1: Few operating actors involved in collaborative activities have access to ongoing training (this notion includes appropriate resources).	Grade 0: None of the operating actors involved in collaborative activities have access to ongoing training.	The value is NR if criterion 34 scores 0 or is NR	2
		36. Relevance of ongoing training for operating actors involved in collaborative activities with the collaborative modalities and collaborative context.	Grade 3: Ongoing training for operating actors involved in collaborative activities is relevant to the collaborative modalities and context.	Grade 2: Minor discrepancies exist between the ongoing training for operating actors involved in collaborative activities, the collaborative modalities and context, mainly due to outdated training contents	Grade 1: Major discrepancies exist between the ongoing training for operating actors involved in collaborative activities, the collaborative modalities and context.	Grade 0: The ongoing training for operating actors involved in collaborative activities, is not relevant with the collaborative modalities and context.	The value is NR if criterion 34 scores 0 or is NR	3
	INFORMATION	37. Existence of an institutional memory including all information related to the rationale of collaboration, the organisation and functioning of the multi-sectoral surveillance system and the outputs of the multi-sectoral surveillance system.	Grade 3: Existence of a complete institutional memory including all information related to the rationale of collaboration, to the organisation and functioning of the multi-sectoral surveillance system and to the outputs of the multi-sectoral surveillance system.	Grade 2: Existence of an institutional memory missing minor information.	Grade 1: Existence of an institutional memory missing major information.	Grade 0: There are no institutional memory.		2
		38. Accessibility of the institutional memory to surveillance actors and end-users.	Grade 3: All surveillance stakeholders have access to the institutional memory.	Grade 2: Most stakeholders have access to the institutional memory.	Grade 1: Few stakeholders have access to the institutional memory.	Grade 0: None of the stakeholders have access to the institutional memory.	The value is NR if criterion 34 scores 0	1
		39. Relevance of the information produced by the multi-sectoral surveillance system regarding the collaborative objective(s) and purpose(s).	Grade 3: The information produced by multi-sectoral surveillance system is relevant regarding the collaborative objective(s).	Grade 2: Minor discrepancies exist between the information produced by multi-sectoral surveillance system and the collaborative objective(s).	Grade 1: Major discrepancies exist between the information produced by multi-sectoral surveillance system and the collaborative objective(s).	Grade 0: The information produced by multi-sectoral surveillance system isn't relevant regarding the collaborative objective(s).		0
		40. Quality of the communication (both in terms of contents and means) of the information produced by the multi-sectoral surveillance system to surveillance actors and end users.	Grade 3: The information produced by collaboration is communicated appropriately and in a tailored fashion to all actors and end user’s groups.	Grade 2: The information produced by collaboration is communicated appropriately and in a tailored fashion to most actors and end user’s groups.	Grade 1: The information produced by collaboration is communicated to a few actors and in a tailored fashion to few actors and end user’s groups.	Grade 0: The information produced by collaboration is not communicated appropriately to any actors.		1
	MONITORING AND EVALUATION	41. Existence and relevance of specific performance indicators of collaboration routinely used.	Grade 3: Indicators of collaboration have been developed. The performance indicators of collaboration developed are complete, relevant and routinely used.	Grade 2: Indicators of collaboration have been developed. The performance indicators of collaboration developed still need to be completed and/or are not all relevant and/or not routinely used.	Grade 1: Indicators of collaboration have been developed but they are poorly relevant to collaboration and/or many important relevant indicators are missing and/or not used.	Grade 0: There are no computed performance indicators of collaboration.		0
		42. Existence of periodic external evaluation of collaboration or of the multi-sectoral surveillance system (including evaluation of collaboration).	Grade 3: Collaboration in the surveillance system is evaluated externally regularly (at least every three- four years) using a complete and rigorous methodology.	Grade 2: Collaboration in the surveillance system has been evaluated externally but the frequency of the evaluation could be higher, and/or the used methodology could be completer and more rigorous.	Grade 1: The surveillance system has been evaluated externally only once a long time ago and/or the used methodology isn't rigorous or complete.	Grade 0: No external evaluation of collaboration has been done before this one.		0
		43. Existence of periodic internal evaluation of collaboration or of the multi-sectoral surveillance system (including evaluation of collaboration).	Grade 3: Collaboration in the surveillance system is evaluated internally regularly (at least every one-two years) using a complete and rigorous methodology, along with external evaluation.	Grade 2: Collaboration in the surveillance system has been evaluated internally but the frequency of the evaluation could be higher, and/or the used methodology could be completer and more rigorous (lack of external evaluation of collaboration is lack of methodological rigour).	Grade 1: The surveillance system has been evaluated internally only once a long time ago and/or the used methodology isn't rigorous or complete.	Grade 0: No internal evaluation of collaboration has been done before this one.		0
		44. Implementation of corrective measures, if deemed necessary following performance monitoring and evaluation results.	Grade 3: All the corrective measures arising from evaluations and monitoring of indicators are implemented in a relevant timeframe regarding the rationale and objective(s) of collaboration.	Grade 2: Most of the corrective measures recommended by external evaluation were implemented in a relevant timeframe regarding the rationale and objective(s) of collaboration (at least the most important ones).	Grade 1: Few of the corrective measures recommended by external evaluation were implemented.	Grade 0: None of the corrective measures recommended by external evaluation were implemented.	The value is NR if criteria 42 and 43 score 0	0
	ENGAGEMENT	45. Engagement of actors in the areas of action, role and responsibilities they have been assigned with in the multi-sectoral surveillance system.	Grade 3: All actors are engaged in their assigned areas of responsibility in the multi-sectoral surveillance system (undertaking assigned sectoral surveillance activities, participating in collaborative activities, etc.)	Grade 2: Most actors are engaged in their assigned areas of responsibility in the multi-sectoral surveillance system (undertaking assigned sectoral surveillance activities, participating in collaborative activities, etc.)	Grade 1: Few actors are engaged in their assigned areas of responsibility in the multi-sectoral surveillance system (undertaking assigned sectoral surveillance activities, participating in collaborative activities, etc.)	Grade 0: Actors are not engaged in their assigned areas of responsibility in the multi-sectoral surveillance system (undertaking assigned sectoral surveillance activities, participating in collaborative activities, etc.)		2
Operations (1)	SURVEILLANCE DESIGN	46. Relevance of the collaborative activities for surveillance design regarding the collaborative modalities or the objective(s), purpose(s) and context (including sectoral surveillance capacities).	Grade 3: The collaborative activities implemented at this step of the surveillance process are relevant regarding the collaborative modalities or the collaborative objective(s)/purpose(s) and context (including sectoral surveillance capacities).	Grade 2: Some minor discrepancies are identified between the implemented collaborative activities at this step of the surveillance process and regarding the collaborative objective(s)/purpose(s) and context (including sectoral surveillance capacities).	Grade 1: Some major discrepancies are identified between the implemented collaborative activities at this step of the surveillance process and regarding the collaborative objective(s)/purpose(s) and context (including sectoral surveillance capacities).	Grade 0: The collaborative activities implemented at this step of the surveillance process are not relevant regarding the collaborative objective(s)/purpose(s) and context (including sectoral surveillance capacities).	This criterion is evaluating the relevance of the activity regarding formalised and planned collaborative modalities OR regarding the collaborative objective(s) and context if not formalised and planned. If any modality has been formalised and planned and any activities implemented, the value is NR	3
		47. Appropriateness of the outputs of collaborative activities (including sectoral surveillance capacities) for surveillance design to meet the collaborative objective(s) and purpose(s).	Grade 3: The collaborative outputs at this step of the surveillance process are appropriate to meet the collaborative objective(s) and purpose(s).	Grade 2: Some minor discrepancies are identified between the collaborative outputs at this step of the surveillance process and the collaborative objective(s) and purpose(s).	Grade 1: Some major discrepancies are identified between the collaborative outputs at this step of the surveillance process and the collaborative objective(s) and purpose(s).	Grade 0: The collaborative outputs at this step of the surveillance process are inappropriate to meet the collaborative objective(s) and purpose(s) (the lack of output can be considered inappropriate depending on the surveillance objective(s))	This criterion is evaluating outputs of any implemented activities, whatever the formalisation and plannification of modalities. If no activity is implemented, the value of the criterion is NR.	3
		48. Availability of appropriate resources (financial, technical, material and human) to implement the collaborative activities for surveillance design.	Grade 3: All the appropriate resources to implement the collaborative activities at this step of the surveillance process have been identified, are available and mobilized.	Grade 2: Most of the appropriate resources to implement the collaborative activities at this step of the surveillance process have been identified, are available and mobilized. The small discrepancies between the needs and the provision have a minimal impact on the output of the collaborative activities.	Grade 1: Few of the appropriate resources to implement the collaborative activities at this step of the surveillance process have been identified, are available and mobilized. The large discrepancies between the needs and the provision impacts strongly the output of the collaborative activities.	Grade 0: None of the appropriate resources to implement the collaborative activities at this step of the surveillance process have been identified, are available and mobilized. The large discrepancies between the needs and the provision don't allow the surveillance activities to produce output.	If no activity is implemented, the value of the criterion is NR.	3
	SAMPLING	49. Relevance of the collaborative activities for sampling regarding the collaborative modalities or the objective(s), purpose(s) and context (including sectoral surveillance capacities).	Grade 3: The collaborative activities implemented at this step of the surveillance process are relevant regarding the collaborative modalities or the collaborative objective(s)/purpose(s) and context (including sectoral surveillance capacities).	Grade 2: Some minor discrepancies are identified between the implemented collaborative activities at this step of the surveillance process and regarding the collaborative objective(s)/purpose(s) and context (including sectoral surveillance capacities).	Grade 1: Some major discrepancies are identified between the implemented collaborative activities at this step of the surveillance process and regarding the collaborative objective(s)/purpose(s) and context (including sectoral surveillance capacities).	Grade 0: The collaborative activities implemented at this step of the surveillance process are not relevant regarding the collaborative objective(s)/purpose(s) and context (including sectoral surveillance capacities).	This criterion is evaluating the relevance of the activity regarding formalised and planned collaborative modalities OR regarding the collaborative objective(s) and context if not formalised and planned. If any modality has been formalised and planned and any activities implemented, the value is NR	3
		50. Appropriateness of the outputs of collaborative activities (including sectoral surveillance capacities) for sampling to meet the collaborative objective(s) and purpose(s).	Grade 3: The collaborative outputs at this step of the surveillance process are appropriate to meet the collaborative objective(s) and purpose(s).	Grade 2: Some minor discrepancies are identified between the collaborative outputs at this step of the surveillance process and the collaborative objective(s) and purpose(s).	Grade 1: Some major discrepancies are identified between the collaborative outputs at this step of the surveillance process and the collaborative objective(s) and purpose(s).	Grade 0: The collaborative outputs at this step of the surveillance process are inappropriate to meet the collaborative objective(s) and purpose(s) (the lack of output can be considered inappropriate depending on the surveillance objective(s))	This criterion is evaluating outputs of any implemented activities, whatever the formalisation and plannification of modalities. If no activity is implemented, the value of the criterion is NR.	3
		51. Availability of appropriate resources (financial, technical, material and human) to implement the collaborative activities for sampling.	Grade 3: All the appropriate resources to implement the collaborative activities at this step of the surveillance process have been identified, are available and mobilized.	Grade 2: Most of the appropriate resources to implement the collaborative activities at this step of the surveillance process have been identified, are available and mobilized. The small discrepancies between the needs and the provision have a minimal impact on the output of the collaborative activities.	Grade 1: Few of the appropriate resources to implement the collaborative activities at this step of the surveillance process have been identified, are available and mobilized. The large discrepancies between the needs and the provision impacts strongly the output of the collaborative activities.	Grade 0: None of the appropriate resources to implement the collaborative activities at this step of the surveillance process have been identified, are available and mobilized. The large discrepancies between the needs and the provision don't allow the surveillance activities to produce output.	If no activity is implemented, the value of the criterion is NR.	3
	LABORATORY ACTIVITIES	52. Relevance of the collaborative activities for laboratory activities regarding the collaborative modalities or the objective(s), purpose(s) and context (including sectoral surveillance capacities).	Grade 3: The collaborative activities implemented at this step of the surveillance process are relevant regarding the collaborative modalities or the collaborative objective(s)/purpose(s) and context (including sectoral surveillance capacities).	Grade 2: Some minor discrepancies are identified between the implemented collaborative activities at this step of the surveillance process and regarding the collaborative objective(s)/purpose(s) and context (including sectoral surveillance capacities).	Grade 1: Some major discrepancies are identified between the implemented collaborative activities at this step of the surveillance process and regarding the collaborative objective(s)/purpose(s) and context (including sectoral surveillance capacities).	Grade 0: The collaborative activities implemented at this step of the surveillance process are not relevant regarding the collaborative objective(s)/purpose(s) and context (including sectoral surveillance capacities).	This criterion is evaluating the relevance of the activity regarding formalised and planned collaborative modalities OR regarding the collaborative objective(s) and context if not formalised and planned. If any modality has been formalised and planned and any activities implemented, the value is NR	3
		53. Appropriateness of the outputs of collaborative activities (including sectoral surveillance capacities) for laboratory activities to meet the collaborative objective(s) and purpose(s).	Grade 3: The collaborative outputs at this step of the surveillance process are appropriate to meet the collaborative objective(s) and purpose(s).	Grade 2: Some minor discrepancies are identified between the collaborative outputs at this step of the surveillance process and the collaborative objective(s) and purpose(s).	Grade 1: Some major discrepancies are identified between the collaborative outputs at this step of the surveillance process and the collaborative objective(s) and purpose(s).	Grade 0: The collaborative outputs at this step of the surveillance process are inappropriate to meet the collaborative objective(s) and purpose(s) (the lack of output can be considered inappropriate depending on the surveillance objective(s))	This criterion is evaluating outputs of any implemented activities, whatever the formalisation and plannification of modalities. If no activity is implemented, the value of the criterion is NR.	3
		54. Availability of appropriate resources (financial, technical, material and human) to implement the collaborative activities for laboratory activities.	Grade 3: All the appropriate resources to implement the collaborative activities at this step of the surveillance process have been identified, are available and mobilized.	Grade 2: Most of the appropriate resources to implement the collaborative activities at this step of the surveillance process have been identified, are available and mobilized. The small discrepancies between the needs and the provision have a minimal impact on the output of the collaborative activities.	Grade 1: Few of the appropriate resources to implement the collaborative activities at this step of the surveillance process have been identified, are available and mobilized. The large discrepancies between the needs and the provision impacts strongly the output of the collaborative activities.	Grade 0: None of the appropriate resources to implement the collaborative activities at this step of the surveillance process have been identified, are available and mobilized. The large discrepancies between the needs and the provision don't allow the surveillance activities to produce output.	If no activity is implemented, the value of the criterion is NR.	3
	DATA SHARING	55. Relevance of the collaborative activities for data sharing regarding the collaborative modalities or the objective(s), purpose(s) and context (including sectoral surveillance capacities).	Grade 3: The collaborative activities implemented at this step of the surveillance process are relevant regarding the collaborative modalities or the collaborative objective(s)/purpose(s) and context (including sectoral surveillance capacities).	Grade 2: Some minor discrepancies are identified between the implemented collaborative activities at this step of the surveillance process and regarding the collaborative objective(s)/purpose(s) and context (including sectoral surveillance capacities).	Grade 1: Some major discrepancies are identified between the implemented collaborative activities at this step of the surveillance process and regarding the collaborative objective(s)/purpose(s) and context (including sectoral surveillance capacities).	Grade 0: The collaborative activities implemented at this step of the surveillance process are not relevant regarding the collaborative objective(s)/purpose(s) and context (including sectoral surveillance capacities).	This criterion is evaluating the relevance of the activity regarding formalised and planned collaborative modalities OR regarding the collaborative objective(s) and context if not formalised and planned. If any modality has been formalised and planned and any activities implemented, the value is NR	0	Surveillance activities of the PPR, FMD, Brucellosis, CSF, Leptospirosis are done in collaboration but data and result sharing mechanism is not available.
		56. Appropriateness of the outputs of collaborative activities (including sectoral surveillance capacities) for data sharing to meet the collaborative objective(s) and purpose(s).	Grade 3: The collaborative outputs at this step of the surveillance process are appropriate to meet the collaborative objective(s) and purpose(s).	Grade 2: Some minor discrepancies are identified between the collaborative outputs at this step of the surveillance process and the collaborative objective(s) and purpose(s).	Grade 1: Some major discrepancies are identified between the collaborative outputs at this step of the surveillance process and the collaborative objective(s) and purpose(s).	Grade 0: The collaborative outputs at this step of the surveillance process are inappropriate to meet the collaborative objective(s) and purpose(s) (the lack of output can be considered inappropriate depending on the surveillance objective(s))	This criterion is evaluating outputs of any implemented activities, whatever the formalisation and plannification of modalities. If no activity is implemented, the value of the criterion is NR.	0
		57. Availability of appropriate resources (financial, technical, material and human) to implement the collaborative activities for data sharing.	Grade 3: All the appropriate resources to implement the collaborative activities at this step of the surveillance process have been identified, are available and mobilized.	Grade 2: Most of the appropriate resources to implement the collaborative activities at this step of the surveillance process have been identified, are available and mobilized. The small discrepancies between the needs and the provision have a minimal impact on the output of the collaborative activities.	Grade 1: Few of the appropriate resources to implement the collaborative activities at this step of the surveillance process have been identified, are available and mobilized. The large discrepancies between the needs and the provision impacts strongly the output of the collaborative activities.	Grade 0: None of the appropriate resources to implement the collaborative activities at this step of the surveillance process have been identified, are available and mobilized. The large discrepancies between the needs and the provision don't allow the surveillance activities to produce output.	If no activity is implemented, the value of the criterion is NR.	0
	RESULTS SHARING	58. Relevance of the collaborative activities for results sharing regarding the collaborative modalities or the objective(s), purpose(s) and context (including sectoral surveillance capacities).	Grade 3: The collaborative activities implemented at this step of the surveillance process are relevant regarding the collaborative modalities or the collaborative objective(s)/purpose(s) and context (including sectoral surveillance capacities).	Grade 2: Some minor discrepancies are identified between the implemented collaborative activities at this step of the surveillance process and regarding the collaborative objective(s)/purpose(s) and context (including sectoral surveillance capacities).	Grade 1: Some major discrepancies are identified between the implemented collaborative activities at this step of the surveillance process and regarding the collaborative objective(s)/purpose(s) and context (including sectoral surveillance capacities).	Grade 0: The collaborative activities implemented at this step of the surveillance process are not relevant regarding the collaborative objective(s)/purpose(s) and context (including sectoral surveillance capacities).	This criterion is evaluating the relevance of the activity regarding formalised and planned collaborative modalities OR regarding the collaborative objective(s) and context if not formalised and planned. If any modality has been formalised and planned and any activities implemented, the value is NR	0
		59. Appropriateness of the outputs of collaborative activities (including sectoral surveillance capacities) for results sharing to meet the collaborative objective(s) and purpose(s).	Grade 3: The collaborative outputs at this step of the surveillance process are appropriate to meet the collaborative objective(s) and purpose(s).	Grade 2: Some minor discrepancies are identified between the collaborative outputs at this step of the surveillance process and the collaborative objective(s) and purpose(s).	Grade 1: Some major discrepancies are identified between the collaborative outputs at this step of the surveillance process and the collaborative objective(s) and purpose(s).	Grade 0: The collaborative outputs at this step of the surveillance process are inappropriate to meet the collaborative objective(s) and purpose(s) (the lack of output can be considered inappropriate depending on the surveillance objective(s))	This criterion is evaluating outputs of any implemented activities, whatever the formalisation and plannification of modalities. If no activity is implemented, the value of the criterion is NR.	0
		60. Availability of appropriate resources (financial, technical, material and human) to implement the collaborative activities for results sharing.	Grade 3: All the appropriate resources to implement the collaborative activities at this step of the surveillance process have been identified, are available and mobilized.	Grade 2: Most of the appropriate resources to implement the collaborative activities at this step of the surveillance process have been identified, are available and mobilized. The small discrepancies between the needs and the provision have a minimal impact on the output of the collaborative activities.	Grade 1: Few of the appropriate resources to implement the collaborative activities at this step of the surveillance process have been identified, are available and mobilized. The large discrepancies between the needs and the provision impacts strongly the output of the collaborative activities.	Grade 0: None of the appropriate resources to implement the collaborative activities at this step of the surveillance process have been identified, are available and mobilized. The large discrepancies between the needs and the provision don't allow the surveillance activities to produce output.	If no activity is implemented, the value of the criterion is NR.	0
	DATA STOCKAGE AND MANAGEMENT	61. Relevance of the collaborative activities for data management and stockage regarding the collaborative modalities or the objective(s), purpose(s) and context (including sectoral surveillance capacities).	Grade 3: The collaborative activities implemented at this step of the surveillance process are relevant regarding the collaborative modalities or the collaborative objective(s)/purpose(s) and context (including sectoral surveillance capacities).	Grade 2: Some minor discrepancies are identified between the implemented collaborative activities at this step of the surveillance process and regarding the collaborative objective(s)/purpose(s) and context (including sectoral surveillance capacities).	Grade 1: Some major discrepancies are identified between the implemented collaborative activities at this step of the surveillance process and regarding the collaborative objective(s)/purpose(s) and context (including sectoral surveillance capacities).	Grade 0: The collaborative activities implemented at this step of the surveillance process are not relevant regarding the collaborative objective(s)/purpose(s) and context (including sectoral surveillance capacities).	This criterion is evaluating the relevance of the activity regarding formalised and planned collaborative modalities OR regarding the collaborative objective(s) and context if not formalised and planned. If any modality has been formalised and planned and any activities implemented, the value is NR	3
		62. Appropriateness of the outputs of collaborative activities (including sectoral surveillance capacities) for data data management and stockage to meet the collaborative objective(s) and purpose(s).	Grade 3: The collaborative outputs at this step of the surveillance process are appropriate to meet the collaborative objective(s) and purpose(s).	Grade 2: Some minor discrepancies are identified between the collaborative outputs at this step of the surveillance process and the collaborative objective(s) and purpose(s).	Grade 1: Some major discrepancies are identified between the collaborative outputs at this step of the surveillance process and the collaborative objective(s) and purpose(s).	Grade 0: The collaborative outputs at this step of the surveillance process are inappropriate to meet the collaborative objective(s) and purpose(s) (the lack of output can be considered inappropriate depending on the surveillance objective(s))	This criterion is evaluating outputs of any implemented activities, whatever the formalisation and plannification of modalities. If no activity is implemented, the value of the criterion is NR.	0
		63. Availability of appropriate resources (financial, technical, material and human) to implement the collaborative activities for data management and stockage.	Grade 3: All the appropriate resources to implement the collaborative activities at this step of the surveillance process have been identified, are available and mobilized.	Grade 2: Most of the appropriate resources to implement the collaborative activities at this step of the surveillance process have been identified, are available and mobilized. The small discrepancies between the needs and the provision have a minimal impact on the output of the collaborative activities.	Grade 1: Few of the appropriate resources to implement the collaborative activities at this step of the surveillance process have been identified, are available and mobilized. The large discrepancies between the needs and the provision impacts strongly the output of the collaborative activities.	Grade 0: None of the appropriate resources to implement the collaborative activities at this step of the surveillance process have been identified, are available and mobilized. The large discrepancies between the needs and the provision don't allow the surveillance activities to produce output.	If no activity is implemented, the value of the criterion is NR.	0
	DATA ANALYSIS AND INTERPRETATION	64. Relevance of the collaborative activities for data management and stockage regarding the collaborative modalities or the objective(s), purpose(s) and context (including sectoral surveillance capacities).	Grade 3: The collaborative activities implemented at this step of the surveillance process are relevant regarding the collaborative modalities or the collaborative objective(s)/purpose(s) and context (including sectoral surveillance capacities).	Grade 2: Some minor discrepancies are identified between the implemented collaborative activities at this step of the surveillance process and regarding the collaborative objective(s)/purpose(s) and context (including sectoral surveillance capacities).	Grade 1: Some major discrepancies are identified between the implemented collaborative activities at this step of the surveillance process and regarding the collaborative objective(s)/purpose(s) and context (including sectoral surveillance capacities).	Grade 0: The collaborative activities implemented at this step of the surveillance process are not relevant regarding the collaborative objective(s)/purpose(s) and context (including sectoral surveillance capacities).	This criterion is evaluating the relevance of the activity regarding formalised and planned collaborative modalities OR regarding the collaborative objective(s) and context if not formalised and planned. If any modality has been formalised and planned and any activities implemented, the value is NR	0
		65. Appropriateness of the outputs of collaborative activities (including sectoral surveillance capacities) for data analysis and interpretation to meet the collaborative objective(s) and purpose(s).	Grade 3: The collaborative outputs at this step of the surveillance process are appropriate to meet the collaborative objective(s) and purpose(s).	Grade 2: Some minor discrepancies are identified between the collaborative outputs at this step of the surveillance process and the collaborative objective(s) and purpose(s).	Grade 1: Some major discrepancies are identified between the collaborative outputs at this step of the surveillance process and the collaborative objective(s) and purpose(s).	Grade 0: The collaborative outputs at this step of the surveillance process are inappropriate to meet the collaborative objective(s) and purpose(s) (the lack of output can be considered inappropriate depending on the surveillance objective(s))	This criterion is evaluating outputs of any implemented activities, whatever the formalisation and plannification of modalities. If no activity is implemented, the value of the criterion is NR.	0
		66. Availability of appropriate resources (financial, technical, material and human) to implement the collaborative activities for data analysis and interpretation.	Grade 3: All the appropriate resources to implement the collaborative activities at this step of the surveillance process have been identified, are available and mobilized.	Grade 2: Most of the appropriate resources to implement the collaborative activities at this step of the surveillance process have been identified, are available and mobilized. The small discrepancies between the needs and the provision have a minimal impact on the output of the collaborative activities.	Grade 1: Few of the appropriate resources to implement the collaborative activities at this step of the surveillance process have been identified, are available and mobilized. The large discrepancies between the needs and the provision impacts strongly the output of the collaborative activities.	Grade 0: None of the appropriate resources to implement the collaborative activities at this step of the surveillance process have been identified, are available and mobilized. The large discrepancies between the needs and the provision don't allow the surveillance activities to produce output.	If no activity is implemented, the value of the criterion is NR.	0
	INTERNAL COMMUNICATION	67. Relevance of the collaborative activities for communication to surveillance actors regarding the collaborative modalities or the objective(s), purpose(s) and context (including sectoral surveillance capacities).	Grade 3: The collaborative activities implemented at this step of the surveillance process are relevant regarding the collaborative modalities or the collaborative objective(s)/purpose(s) and context (including sectoral surveillance capacities).	Grade 2: Some minor discrepancies are identified between the implemented collaborative activities at this step of the surveillance process and regarding the collaborative objective(s)/purpose(s) and context (including sectoral surveillance capacities).	Grade 1: Some major discrepancies are identified between the implemented collaborative activities at this step of the surveillance process and regarding the collaborative objective(s)/purpose(s) and context (including sectoral surveillance capacities).	Grade 0: The collaborative activities implemented at this step of the surveillance process are not relevant regarding the collaborative objective(s)/purpose(s) and context (including sectoral surveillance capacities).	This criterion is evaluating the relevance of the activity regarding formalised and planned collaborative modalities OR regarding the collaborative objective(s) and context if not formalised and planned. If any modality has been formalised and planned and any activities implemented, the value is NR	0
		68. Appropriateness of the outputs of collaborative activities (including sectoral surveillance capacities) for communication to surveillance actors to meet the collaborative objective(s) and purpose(s).	Grade 3: The collaborative outputs at this step of the surveillance process are appropriate to meet the collaborative objective(s) and purpose(s).	Grade 2: Some minor discrepancies are identified between the collaborative outputs at this step of the surveillance process and the collaborative objective(s) and purpose(s).	Grade 1: Some major discrepancies are identified between the collaborative outputs at this step of the surveillance process and the collaborative objective(s) and purpose(s).	Grade 0: The collaborative outputs at this step of the surveillance process are inappropriate to meet the collaborative objective(s) and purpose(s) (the lack of output can be considered inappropriate depending on the surveillance objective(s))	This criterion is evaluating outputs of any implemented activities, whatever the formalisation and plannification of modalities. If no activity is implemented, the value of the criterion is NR.	0
		69. Availability of appropriate resources (financial, technical, material and human) to implement the collaborative activities for communication to surveillance actors.	Grade 3: All the appropriate resources to implement the collaborative activities at this step of the surveillance process have been identified, are available and mobilized.	Grade 2: Most of the appropriate resources to implement the collaborative activities at this step of the surveillance process have been identified, are available and mobilized. The small discrepancies between the needs and the provision have a minimal impact on the output of the collaborative activities.	Grade 1: Few of the appropriate resources to implement the collaborative activities at this step of the surveillance process have been identified, are available and mobilized. The large discrepancies between the needs and the provision impacts strongly the output of the collaborative activities.	Grade 0: None of the appropriate resources to implement the collaborative activities at this step of the surveillance process have been identified, are available and mobilized. The large discrepancies between the needs and the provision don't allow the surveillance activities to produce output.	If no activity is implemented, the value of the criterion is NR.	0
	EXTERNAL COMMUNICATION	70. Relevance of the collaborative activities for external communication regarding the collaborative modalities or the objective(s), purpose(s) and context (including sectoral surveillance capacities).	Grade 3: The collaborative activities implemented at this step of the surveillance process are relevant regarding the collaborative modalities or the collaborative objective(s)/purpose(s) and context (including sectoral surveillance capacities).	Grade 2: Some minor discrepancies are identified between the implemented collaborative activities at this step of the surveillance process and regarding the collaborative objective(s)/purpose(s) and context (including sectoral surveillance capacities).	Grade 1: Some major discrepancies are identified between the implemented collaborative activities at this step of the surveillance process and regarding the collaborative objective(s)/purpose(s) and context (including sectoral surveillance capacities).	Grade 0: The collaborative activities implemented at this step of the surveillance process are not relevant regarding the collaborative objective(s)/purpose(s) and context (including sectoral surveillance capacities).	This criterion is evaluating the relevance of the activity regarding formalised and planned collaborative modalities OR regarding the collaborative objective(s) and context if not formalised and planned. If any modality has been formalised and planned and any activities implemented, the value is NR	0
		71. Appropriateness of the outputs of collaborative activities (including sectoral surveillance capacities) for external communication to meet the collaborative objective(s) and purpose(s).	Grade 3: The collaborative outputs at this step of the surveillance process are appropriate to meet the collaborative objective(s) and purpose(s).	Grade 2: Some minor discrepancies are identified between the collaborative outputs at this step of the surveillance process and the collaborative objective(s) and purpose(s).	Grade 1: Some major discrepancies are identified between the collaborative outputs at this step of the surveillance process and the collaborative objective(s) and purpose(s).	Grade 0: The collaborative outputs at this step of the surveillance process are inappropriate to meet the collaborative objective(s) and purpose(s) (the lack of output can be considered inappropriate depending on the surveillance objective(s))	This criterion is evaluating outputs of any implemented activities, whatever the formalisation and plannification of modalities. If no activity is implemented, the value of the criterion is NR.	0
		72. Availability of appropriate resources (financial, technical, material and human) to implement the collaborative activities for external communication.	Grade 3: All the appropriate resources to implement the collaborative activities at this step of the surveillance process have been identified, are available and mobilized.	Grade 2: Most of the appropriate resources to implement the collaborative activities at this step of the surveillance process have been identified, are available and mobilized. The small discrepancies between the needs and the provision have a minimal impact on the output of the collaborative activities.	Grade 1: Few of the appropriate resources to implement the collaborative activities at this step of the surveillance process have been identified, are available and mobilized. The large discrepancies between the needs and the provision impacts strongly the output of the collaborative activities.	Grade 0: None of the appropriate resources to implement the collaborative activities at this step of the surveillance process have been identified, are available and mobilized. The large discrepancies between the needs and the provision don't allow the surveillance activities to produce output.	If no activity is implemented, the value of the criterion is NR.	0
	DISSEMINATION	73. Relevance of the collaborative activities for dissemination regarding the collaborative modalities or the objective(s), purpose(s) and context (including sectoral surveillance capacities).	Grade 3: The collaborative activities implemented at this step of the surveillance process are relevant regarding the collaborative modalities or the collaborative objective(s)/purpose(s) and context (including sectoral surveillance capacities).	Grade 2: Some minor discrepancies are identified between the implemented collaborative activities at this step of the surveillance process and regarding the collaborative objective(s)/purpose(s) and context (including sectoral surveillance capacities).	Grade 1: Some major discrepancies are identified between the implemented collaborative activities at this step of the surveillance process and regarding the collaborative objective(s)/purpose(s) and context (including sectoral surveillance capacities).	Grade 0: The collaborative activities implemented at this step of the surveillance process are not relevant regarding the collaborative objective(s)/purpose(s) and context (including sectoral surveillance capacities).	This criterion is evaluating the relevance of the activity regarding formalised and planned collaborative modalities OR regarding the collaborative objective(s) and context if not formalised and planned. If any modality has been formalised and planned and any activities implemented, the value is NR	0
		74. Appropriateness of the outputs of collaborative activities (including sectoral surveillance capacities) for dissemination to meet the collaborative objective(s) and purpose(s).	Grade 3: The collaborative outputs at this step of the surveillance process are appropriate to meet the collaborative objective(s) and purpose(s).	Grade 2: Some minor discrepancies are identified between the collaborative outputs at this step of the surveillance process and the collaborative objective(s) and purpose(s).	Grade 1: Some major discrepancies are identified between the collaborative outputs at this step of the surveillance process and the collaborative objective(s) and purpose(s).	Grade 0: The collaborative outputs at this step of the surveillance process are inappropriate to meet the collaborative objective(s) and purpose(s) (the lack of output can be considered inappropriate depending on the surveillance objective(s))	This criterion is evaluating outputs of any implemented activities, whatever the formalisation and plannification of modalities. If no activity is implemented, the value of the criterion is NR.	0
		75. Availability of appropriate resources (financial, technical, material and human) to implement the collaborative activities for dissemination of surveillance results to beneficiaries.	Grade 3: All the appropriate resources to implement the collaborative activities at this step of the surveillance process have been identified, are available and mobilized.	Grade 2: Most of the appropriate resources to implement the collaborative activities at this step of the surveillance process have been identified, are available and mobilized. The small discrepancies between the needs and the provision have a minimal impact on the output of the collaborative activities.	Grade 1: Few of the appropriate resources to implement the collaborative activities at this step of the surveillance process have been identified, are available and mobilized. The large discrepancies between the needs and the provision impacts strongly the output of the collaborative activities.	Grade 0: None of the appropriate resources to implement the collaborative activities at this step of the surveillance process have been identified, are available and mobilized. The large discrepancies between the needs and the provision don't allow the surveillance activities to produce output.	If no activity is implemented, the value of the criterion is NR.	0

## Sheet: Attributes Indexes_NADRS
Evaluation criteria of the organisational and functioning attributes of collaboration taking place in a multi-sectoral surveillance system, at the governance (G) et operational (O) levels.				Evaluation criteria of the indexes for collaboration taking place in a multi-sectoral surveillance system.				Evaluation criteria of the functional attributes of collaboration taking place in a multi-sectoral surveillance system.
Name of the attribute	Definition of the attribute	Evaluation criteria contributing to the attribute		Name of the index	Definition of the index	Evaluation criteria contributing to the index		Name of the functional attribute	Definition of the functional attribute	Evaluation criteria contributing to the attribute
G.1 Formalisation and endorsement of the collaborative surveillance strategy	Formalisation of the rationale, objective(s) and purpose(s) of collaboration for the multi-sectoral surveillance system as well as the area of actions of the surveillance actors, and endorsement by all actors from all sectors, professions, disciplines and decision scales involved.	01. Formalisation of rationale behind the willingness to collaborate for surveillance.		Management	All the governance elements contributing to the management of collaboration	01. Formalisation of rationale behind the willingness to collaborate for surveillance.		Acceptability	Surveillance actors demonstrate trust into the system, mutual understanding and willingness to collaborate. The objective(s) of collaboration and outputs of the multi-sectoral surveillance system meet stakeholders (surveillance actors and end-users) expectations.	04. Endorsement of the documents -formalising the rationale, the objective(s) and purpose(s) of collaboration, and the areas of action - by relevant stakeholders from different sectors, professions, disciplines and decision scales involved.
G.1 Formalisation and endorsement of the collaborative surveillance strategy	Formalisation of the rationale, objective(s) and purpose(s) of collaboration for the multi-sectoral surveillance system as well as the area of actions of the surveillance actors, and endorsement by all actors from all sectors, professions, disciplines and decision scales involved.	02. Formalisation of the objective(s) and purpose(s) of collaboration for surveillance.		Management	All the governance elements contributing to the management of collaboration	02. Formalisation of the objective(s) and purpose(s) of collaboration for surveillance.		Acceptability	Surveillance actors demonstrate trust into the system, mutual understanding and willingness to collaborate. The objective(s) of collaboration and outputs of the multi-sectoral surveillance system meet stakeholders (surveillance actors and end-users) expectations.	05. Relevance of the collaborative objective(s) and purpose(s) regarding surveillance actors and end-users' expectations (including meeting the sectoral objectives).
G.1 Formalisation and endorsement of the collaborative surveillance strategy	Formalisation of the rationale, objective(s) and purpose(s) of collaboration for the multi-sectoral surveillance system as well as the area of actions of the surveillance actors, and endorsement by all actors from all sectors, professions, disciplines and decision scales involved.	03. Formalisation of the surveillance actors' areas of action in the multi-sectoral surveillance system, i.e. their assigned tasks for governance (steering, coordination, scientific and technical support) in sectoral surveillance and collaboration.		Management	All the governance elements contributing to the management of collaboration	03. Formalisation of the surveillance actors' areas of action in the multi-sectoral surveillance system, i.e. the tasks they are assigned regarding collaboration and coordination of sectoral surveillance.		Acceptability	Surveillance actors demonstrate trust into the system, mutual understanding and willingness to collaborate. The objective(s) of collaboration and outputs of the multi-sectoral surveillance system meet stakeholders (surveillance actors and end-users) expectations.	10. Endorsement of the documents -formalising collaborative modalities, and role and responsibilities of surveillance actors involved- by all stakeholders from different sectors, disciplines, professions and decision scales involved OR consistency of documents formalising collaborative modalities across the institutions involved.
G.1 Formalisation and endorsement of the collaborative surveillance strategy	Formalisation of the rationale, objective(s) and purpose(s) of collaboration for the multi-sectoral surveillance system as well as the area of actions of the surveillance actors, and endorsement by all actors from all sectors, professions, disciplines and decision scales involved.	04. Endorsement of the documents -formalising the rationale, the objective(s) and purpose(s) of collaboration, and the areas of action - by relevant stakeholders from different sectors, professions, disciplines and decision scales involved.		Management	All the governance elements contributing to the management of collaboration	04. Endorsement of the documents -formalising the rationale, the objective(s) and purpose(s) of collaboration, and the areas of action - by relevant stakeholders from different sectors, professions, disciplines and decision scales involved.		Acceptability	Surveillance actors demonstrate trust into the system, mutual understanding and willingness to collaborate. The objective(s) of collaboration and outputs of the multi-sectoral surveillance system meet stakeholders (surveillance actors and end-users) expectations.	16. Adequation between areas of action, and roles and responsibilities assigned in the multi-sectoral surveillance system (collaborative and sectoral activities) regarding professional competencies.
G.2 Relevance of collaborative objective(s) and purpose	Relevance of the collaborative objective(s) and purpose regarding the stakeholders' expectations, the epidemiological and socio-economic context, the international/regional guidance (regulations, recommendations, standards).	05. Relevance of the collaborative objective(s) and purpose(s) regarding surveillance actors and end-users' expectations (including meeting the sectoral objectives).		Management	All the governance elements contributing to the management of collaboration	05. Relevance of the collaborative objective(s) and purpose(s) regarding surveillance actors and end-users' expectations (including meeting the sectoral objectives).		Acceptability	Surveillance actors demonstrate trust into the system, mutual understanding and willingness to collaborate. The objective(s) of collaboration and outputs of the multi-sectoral surveillance system meet stakeholders (surveillance actors and end-users) expectations.	32. Accessibility of training in relevant timeframe for actors involved in collaboration.
G.2 Relevance of collaborative objective(s) and purpose	Relevance of the collaborative objective(s) and purpose regarding the stakeholders' expectations, the epidemiological and socio-economic context, the international/regional guidance (regulations, recommendations, standards).	06. Relevance of the collaborative objective(s) and purpose(s) regarding the epidemiological, socio-political and economic context.		Management	All the governance elements contributing to the management of collaboration	06. Relevance of the collaborative objective(s) and purpose(s) regarding the epidemiological, socio-political and economic context.		Acceptability	Surveillance actors demonstrate trust into the system, mutual understanding and willingness to collaborate. The objective(s) of collaboration and outputs of the multi-sectoral surveillance system meet stakeholders (surveillance actors and end-users) expectations.	33. Relevance of training with the collaborative modalities and context.
G.2 Relevance of collaborative objective(s) and purpose	Relevance of the collaborative objective(s) and purpose regarding the stakeholders' expectations, the epidemiological and socio-economic context, the international/regional guidance (regulations, recommendations, standards).	07. Relevance of the collaborative objective(s) and purpose(s) regarding the international/regional guidance (regulations, recommendations, standards, guidelines).		Management	All the governance elements contributing to the management of collaboration	07. Relevance of the collaborative objective(s) and purpose(s) regarding the international/regional guidance (regulations, recommendations, standards, guidelines).		Acceptability	Surveillance actors demonstrate trust into the system, mutual understanding and willingness to collaborate. The objective(s) of collaboration and outputs of the multi-sectoral surveillance system meet stakeholders (surveillance actors and end-users) expectations.	35. Accessibility of ongoing training in relevant timeframe for operating actors involved in collaborative activities.
G.3 Formalisation of collaborative modalities	Description of collaboration in terms of modalities (area and degree of collaboration), and role and responsibilities of surveillance actors.	08. Formalisation of the collaborative modalities.		Management	All the governance elements contributing to the management of collaboration	08. Formalisation of the collaborative modalities.		Acceptability	Surveillance actors demonstrate trust into the system, mutual understanding and willingness to collaborate. The objective(s) of collaboration and outputs of the multi-sectoral surveillance system meet stakeholders (surveillance actors and end-users) expectations.	36. Relevance of ongoing training for operating actors involved in collaborative activities with the collaborative modalities and collaborative context.
G.3 Formalisation of collaborative modalities	Description of collaboration in terms of modalities (area and degree of collaboration), and role and responsibilities of surveillance actors.	09. Formalisation of roles and responsibilities of surveillance actors involved in collaborative modalities.		Management	All the governance elements contributing to the management of collaboration	09. Formalisation of roles and responsibilities of surveillance actors involved in collaborative modalities.		Acceptability	Surveillance actors demonstrate trust into the system, mutual understanding and willingness to collaborate. The objective(s) of collaboration and outputs of the multi-sectoral surveillance system meet stakeholders (surveillance actors and end-users) expectations.	38. Accessibility of the institutional memory to surveillance actors and end-users.
G.3 Formalisation of collaborative modalities	Description of collaboration in terms of modalities (area and degree of collaboration), and role and responsibilities of surveillance actors.	10. Endorsement of the documents -formalising collaborative modalities, and role and responsibilities of surveillance actors involved- by all stakeholders from different sectors, disciplines, professions and decision scales involved OR consistency of documents formalising collaborative modalities across the institutions involved.		Management	All the governance elements contributing to the management of collaboration	10. Endorsement of the documents -formalising collaborative modalities, and role and responsibilities of surveillance actors involved- by all stakeholders from different sectors, disciplines, professions and decision scales involved OR consistency of documents formalising collaborative modalities across the institutions involved.		Acceptability	Surveillance actors demonstrate trust into the system, mutual understanding and willingness to collaborate. The objective(s) of collaboration and outputs of the multi-sectoral surveillance system meet stakeholders (surveillance actors and end-users) expectations.	40. Quality of the communication (both in terms of contents and means) of the information produced by the multi-sectoral surveillance system to surveillance actors and end users.
G.4 Relevance of collaborative modalities	Relevance of the collaborative modalities (area and degree of collaboration) across the different dimensions regarding the collaborative objective(s) and context (including sectoral surveillance capacities)	11. Relevance of the collaborative modalities regarding the collaborative objective(s) and context (including sectoral surveillance capacities).		Management	All the governance elements contributing to the management of collaboration	11. Relevance of the collaborative modalities regarding the collaborative objective(s) and context (including sectoral surveillance capacities).		Acceptability	Surveillance actors demonstrate trust into the system, mutual understanding and willingness to collaborate. The objective(s) of collaboration and outputs of the multi-sectoral surveillance system meet stakeholders (surveillance actors and end-users) expectations.	45. Engagement of actors in the areas of action, role and responsibilities they have been assigned with in the multi-sectoral surveillance system.
G.5 Coverage	Relevance of the dimensions and data sources covered by the multi-sectoral surveillance system regarding the collaborative objective(s) and context.	12. Relevance of the dimensions (sectors, disciplines, decision making scales, professions) regarding the collaborative objective(s) and context.		Management	All the governance elements contributing to the management of collaboration	12. Relevance of the dimensions (sectors, disciplines, decision making scales, professions) regarding the collaborative objective(s) and context.		Adaptability	Collaboration can adapt and evolve upon changes in governance modalities, knowledge and context.	19. Operationality of mechanism(s) for steering collaboration including the capacity to advocate for change.
G.5 Coverage	Relevance of the dimensions and data sources covered by the multi-sectoral surveillance system regarding the collaborative objective(s) and context.	13. Relevance of the data sources regarding the collaborative objective(s) and context.		Management	All the governance elements contributing to the management of collaboration	13. Relevance of the data sources regarding the collaborative objective(s) and context.		Adaptability	Collaboration can adapt and evolve upon changes in governance modalities, knowledge and context.	20. Existence of appropriate feed-back loop in mechanism(s) for steering collaboration.
G.6 Governance of resources for collaboration	Definition of resource allocation mechanisms in the collaborative strategy and allocation of relevant resources for the implementation of collaborative modalities.	14. Definition of specific mechanisms for financial, material and human resources allocation in the collaborative strategy.		Management	All the governance elements contributing to the management of collaboration	14. Definition of specific mechanisms for financial, material and human resources allocation in the collaborative strategy.		Adaptability	Collaboration can adapt and evolve upon changes in governance modalities, knowledge and context.	24. Operationality of mechanism(s) for coordinating collaboration including the capacity to advocate change.
G.6 Governance of resources for collaboration	Definition of resource allocation mechanisms in the collaborative strategy and allocation of relevant resources for the implementation of collaborative modalities.	15. Allocation of relevant financial, material and human resources for collaborative modalities.		Support	All the governance elements that ensure the smooth operation of collaboration	15. Allocation of relevant financial, material and human resources for collaborative modalities.		Adaptability	Collaboration can adapt and evolve upon changes in governance modalities, knowledge and context.	25. Existence of appropriate feed-back loop in mechanism(s) for coordinating collaboration.
G.6 Governance of resources for collaboration	Definition of resource allocation mechanisms in the collaborative strategy and allocation of relevant resources for the implementation of collaborative modalities.	16. Adequation between areas of action, and roles and responsibilities assigned in the multi-sectoral surveillance system (collaborative and sectoral activities) regarding professional competencies.		Support	All the governance elements that ensure the smooth operation of collaboration	16. Adequation between areas of action, and roles and responsibilities assigned in the multi-sectoral surveillance system (collaborative and sectoral activities) regarding professional competencies.		Adaptability	Collaboration can adapt and evolve upon changes in governance modalities, knowledge and context.	29. Operationality of mechanism(s) for supporting scientifically and technically collaboration including the capacity to advocate for change.
G.7 Mechanism(s) for steering collaboration	Existence of appropriate and functional mechanism(s), including feed-back loop, for steering collaboration in the multi-sectoral surveillance system.	17. Existence and formalisation of mechanism(s) for steering collaboration in the multi-sectoral surveillance system.		Management	All the governance elements contributing to the management of collaboration	17. Existence and formalisation of mechanism(s) for steering collaboration in the multi-sectoral surveillance system.		Adaptability	Collaboration can adapt and evolve upon changes in governance modalities, knowledge and context.	30. Existence of appropriate feedback loop for supporting scientifically and technically collaboration.
G.7 Mechanism(s) for steering collaboration	Existence of appropriate and functional mechanism(s), including feed-back loop, for steering collaboration in the multi-sectoral surveillance system.	18. Representativeness of all appropriate actors and end-users from relevant sectors, disciplines, professions and decisions scales in the steering mechanism(s) for collaboration (inclusion, participation and appropriate voice).		Management	All the governance elements contributing to the management of collaboration	18. Representativeness of all appropriate actors and end-users from relevant sectors, disciplines, professions and decisions scales in the steering mechanism(s) for collaboration (inclusion, participation and appropriate voice).		Adaptability	Collaboration can adapt and evolve upon changes in governance modalities, knowledge and context.	41. Existence and relevance of specific performance indicators of collaboration routinely used.
G.7 Mechanism(s) for steering collaboration	Existence of appropriate and functional mechanism(s), including feed-back loop, for steering collaboration in the multi-sectoral surveillance system.	19. Operationality of mechanism(s) for steering collaboration including the capacity to advocate for change.		Management	All the governance elements contributing to the management of collaboration	19. Operationality of mechanism(s) for steering collaboration including the capacity to advocate for change.		Adaptability	Collaboration can adapt and evolve upon changes in governance modalities, knowledge and context.	42. Existence of periodic external evaluation of collaboration or of the multi-sectoral surveillance system (including evaluation of collaboration).
G.7 Mechanism(s) for steering collaboration	Existence of appropriate and functional mechanism(s), including feed-back loop, for steering collaboration in the multi-sectoral surveillance system.	20. Existence of appropriate feed-back loop in mechanism(s) for steering collaboration.		Management	All the governance elements contributing to the management of collaboration	20. Existence of appropriate feed-back loop in mechanism(s) for steering collaboration.		Adaptability	Collaboration can adapt and evolve upon changes in governance modalities, knowledge and context.	43. Existence of periodic internal evaluation of collaboration or of the multi-sectoral surveillance system (including evaluation of collaboration).
G.7 Mechanism(s) for steering collaboration	Existence of appropriate and functional mechanism(s), including feed-back loop, for steering collaboration in the multi-sectoral surveillance system.	21. Availability of all appropriate resources to support mechanism(s) for steering collaboration.		Management	All the governance elements contributing to the management of collaboration	21. Availability of all appropriate resources to support mechanism(s) for steering collaboration.		Adaptability	Collaboration can adapt and evolve upon changes in governance modalities, knowledge and context.	44. Implementation of corrective measures, if deemed necessary following performance monitoring and evaluation results.
G.8 Mechanism(s) for coordinating collaboration	Existence of appropriate and functional mechanism(s), including feed-back loop, for coordinating collaboration in the multi-sectoral surveillance system.	22. Existence and formalisation of mechanism(s) for coordinating collaboration in the multi-sectoral surveillance system.		Management	All the governance elements contributing to the management of collaboration	22. Existence and formalisation of mechanism(s) for coordinating collaboration in the multi-sectoral surveillance system.		Stability	Collaboration is stable in time, it is formalised and endorsed by all relevant stakeholders (surveillance actors and end-users).	01. Formalisation of rationale behind the willingness to collaborate for surveillance.
G.8 Mechanism(s) for coordinating collaboration	Existence of appropriate and functional mechanism(s), including feed-back loop, for coordinating collaboration in the multi-sectoral surveillance system.	23. Representativeness of all appropriate actors and end-users from relevant sectors, decisions scales and disciplines in the coordinating mechanism(s) for collaboration (inclusion, participation and appropriate voice).		Management	All the governance elements contributing to the management of collaboration	23. Representativeness of all appropriate actors and end-users from relevant sectors, decisions scales and disciplines in the coordinating mechanism(s) for collaboration (inclusion, participation and appropriate voice).		Stability	Collaboration is stable in time, it is formalised and endorsed by all relevant stakeholders (surveillance actors and end-users).	02. Formalisation of the objective(s) and purpose(s) of collaboration for surveillance.
G.8 Mechanism(s) for coordinating collaboration	Existence of appropriate and functional mechanism(s), including feed-back loop, for coordinating collaboration in the multi-sectoral surveillance system.	24. Operationality of mechanism(s) for coordinating collaboration including the capacity to advocate change.		Management	All the governance elements contributing to the management of collaboration	24. Operationality of mechanism(s) for coordinating collaboration including the capacity to advocate change.		Stability	Collaboration is stable in time, it is formalised and endorsed by all relevant stakeholders (surveillance actors and end-users).	03. Formalisation of the surveillance actors’ areas of action in the multi-sectoral surveillance system, i.e. the tasks they are assigned regarding collaboration and coordination of sectoral surveillance.
G.8 Mechanism(s) for coordinating collaboration	Existence of appropriate and functional mechanism(s), including feed-back loop, for coordinating collaboration in the multi-sectoral surveillance system.	25. Existence of appropriate feed-back loop in mechanism(s) for coordinating collaboration.		Management	All the governance elements contributing to the management of collaboration	25. Existence of appropriate feed-back loop in mechanism(s) for coordinating collaboration.		Stability	Collaboration is stable in time, it is formalised and endorsed by all relevant stakeholders (surveillance actors and end-users).	04. Endorsement of the documents -formalising the rationale, the objective(s) and purpose(s) of collaboration, and the areas of action - by relevant stakeholders from different sectors, professions, disciplines and decision scales involved.
G.8 Mechanism(s) for coordinating collaboration	Existence of appropriate and functional mechanism(s), including feed-back loop, for coordinating collaboration in the multi-sectoral surveillance system.	26. Availability of all appropriate resources to support mechanism(s) for coordinating collaboration.		Management	All the governance elements contributing to the management of collaboration	26. Availability of all appropriate resources to support mechanism(s) for coordinating collaboration.		Stability	Collaboration is stable in time, it is formalised and endorsed by all relevant stakeholders (surveillance actors and end-users).	08. Formalisation of the collaborative modalities.
G.9 Mechanism(s) for technically and scientifically supporting collaboration	Existence of appropriate and functional mechanism(s), including feed-back loop, to technically and scientifically support collaboration in the multi-sectoral surveillance system.	27. Existence and formalisation of mechanism(s) for supporting scientifically and technically collaboration in the multi-sectoral surveillance system.		Support	All the governance elements that ensure the smooth operation of collaboration	27. Existence and formalisation of mechanism(s) for supporting scientifically and technically collaboration in the multi-sectoral surveillance system.		Stability	Collaboration is stable in time, it is formalised and endorsed by all relevant stakeholders (surveillance actors and end-users).	09. Formalisation of roles and responsibilities of surveillance actors involved in collaborative modalities.
G.9 Mechanism(s) for technically and scientifically supporting collaboration	Existence of appropriate and functional mechanism(s), including feed-back loop, to technically and scientifically support collaboration in the multi-sectoral surveillance system.	28. Representativeness of all appropriate actors from relevant sectors, decisions scales and disciplines for supporting scientifically and technically collaboration (inclusion, participation and appropriate voice).		Support	All the governance elements that ensure the smooth operation of collaboration	28. Representativeness of all appropriate actors from relevant sectors, decisions scales and disciplines for supporting scientifically and technically collaboration (inclusion, participation and appropriate voice).		Stability	Collaboration is stable in time, it is formalised and endorsed by all relevant stakeholders (surveillance actors and end-users).	10. Endorsement of the documents -formalising collaborative modalities, and role and responsibilities of surveillance actors involved- by all stakeholders from different sectors, disciplines, professions and decision scales involved OR consistency of documents formalising collaborative modalities across the institutions involved.
G.9 Mechanism(s) for technically and scientifically supporting collaboration	Existence of appropriate and functional mechanism(s), including feed-back loop, to technically and scientifically support collaboration in the multi-sectoral surveillance system.	29. Operationality of mechanism(s) for supporting scientifically and technically collaboration including the capacity to advocate for change.		Support	All the governance elements that ensure the smooth operation of collaboration	29. Operationality of mechanism(s) for supporting scientifically and technically collaboration including the capacity to advocate for change.		Stability	Collaboration is stable in time, it is formalised and endorsed by all relevant stakeholders (surveillance actors and end-users).	14. Definition of specific mechanisms for financial, material and human resources allocation in the collaborative strategy.
G.9 Mechanism(s) for technically and scientifically supporting collaboration	Existence of appropriate and functional mechanism(s), including feed-back loop, to technically and scientifically support collaboration in the multi-sectoral surveillance system.	30. Existence of appropriate feedback loop for supporting scientifically and technically collaboration.		Support	All the governance elements that ensure the smooth operation of collaboration	30. Existence of appropriate feedback loop for supporting scientifically and technically collaboration.		Stability	Collaboration is stable in time, it is formalised and endorsed by all relevant stakeholders (surveillance actors and end-users).	17. Existence and formalisation of mechanism(s) for steering collaboration in the multi-sectoral surveillance system.
G.10 Training	Provision of relevant initial and ongoing training for operating actors involved in collaborative activities.	31. Existence of training for actors involved in collaboration.		Support	All the governance elements that ensure the smooth operation of collaboration	31. Existence of training for actors involved in collaboration.		Stability	Collaboration is stable in time, it is formalised and endorsed by all relevant stakeholders (surveillance actors and end-users).	22. Existence and formalisation of mechanism(s) for coordinating collaboration in the multi-sectoral surveillance system.
G.10 Training	Provision of relevant initial and ongoing training for operating actors involved in collaborative activities.	32. Accessibility of training in relevant timeframe for actors involved in collaboration.		Support	All the governance elements that ensure the smooth operation of collaboration	32. Accessibility of training in relevant timeframe for actors involved in collaboration.		Stability	Collaboration is stable in time, it is formalised and endorsed by all relevant stakeholders (surveillance actors and end-users).	27. Existence and formalisation of mechanism(s) for supporting scientifically and technically collaboration in the multi-sectoral surveillance system.
G.10 Training	Provision of relevant initial and ongoing training for operating actors involved in collaborative activities.	33. Relevance of training with the collaborative modalities and context.		Support	All the governance elements that ensure the smooth operation of collaboration	33. Relevance of training with the collaborative modalities and context.		Stability	Collaboration is stable in time, it is formalised and endorsed by all relevant stakeholders (surveillance actors and end-users).	31. Existence of training for actors involved in collaboration.
G.10 Training	Provision of relevant initial and ongoing training for operating actors involved in collaborative activities.	34. Existence of designed and planned ongoing training for operating actors involved in collaborative activities.		Support	All the governance elements that ensure the smooth operation of collaboration	34. Existence of designed and planned ongoing training for operating actors involved in collaborative activities.		Stability	Collaboration is stable in time, it is formalised and endorsed by all relevant stakeholders (surveillance actors and end-users).	34. Existence of designed and planned ongoing training for operating actors involved in collaborative activities.
G.10 Training	Provision of relevant initial and ongoing training for operating actors involved in collaborative activities.	35. Accessibility of ongoing training in relevant timeframe for operating actors involved in collaborative activities.		Support	All the governance elements that ensure the smooth operation of collaboration	35. Accessibility of ongoing training in relevant timeframe for operating actors involved in collaborative activities.		Inclusiveness	Relevant surveillance actors and end-users participate in governance mechanisms. Roles in collaboration are adequately allocated to actors with regard their mandates and competencies. At the relevant dimensions, corresponding actors and data sources are considered to meet the collaborative objective(s).	12. Relevance of the dimensions (sectors, disciplines, decision making scales, professions) regarding the collaborative objective(s) and context.
G.10 Training	Provision of relevant initial and ongoing training for operating actors involved in collaborative activities.	36. Relevance of ongoing training for operating actors involved in collaborative activities with the collaborative modalities and collaborative context.		Support	All the governance elements that ensure the smooth operation of collaboration	36. Relevance of ongoing training for operating actors involved in collaborative activities with the collaborative modalities and collaborative context.		Inclusiveness	Relevant surveillance actors and end-users participate in governance mechanisms. Roles in collaboration are adequately allocated to actors with regard their mandates and competencies. At the relevant dimensions, corresponding actors and data sources are considered to meet the collaborative objective(s).	13. Relevance of the data sources regarding the collaborative objective(s) and context.
G.11 Information and communication	Appropriate information production, management and communication.	37. Existence of an institutional memory including all information related to the rationale of collaboration, the organisation and functioning of the multi-sectoral surveillance system and the outputs of the multi-sectoral surveillance system.		Support	All the governance elements that ensure the smooth operation of collaboration	37. Existence of an institutional memory including all information related to the rationale of collaboration, the organisation and functioning of the multi-sectoral surveillance system and the outputs of the multi-sectoral surveillance system.		Inclusiveness	Relevant surveillance actors and end-users participate in governance mechanisms. Roles in collaboration are adequately allocated to actors with regard their mandates and competencies. At the relevant dimensions, corresponding actors and data sources are considered to meet the collaborative objective(s).	16. Adequation between areas of action, and roles and responsibilities assigned in the multi-sectoral surveillance system (collaborative and sectoral activities) regarding professional competencies.
G.11 Information and communication	Appropriate information production, management and communication.	38. Accessibility of the institutional memory to surveillance actors and end-users.		Support	All the governance elements that ensure the smooth operation of collaboration	38. Accessibility of the institutional memory to surveillance actors and end-users.		Inclusiveness	Relevant surveillance actors and end-users participate in governance mechanisms. Roles in collaboration are adequately allocated to actors with regard their mandates and competencies. At the relevant dimensions, corresponding actors and data sources are considered to meet the collaborative objective(s).	18. Representativeness of all appropriate actors and end-users from relevant sectors, disciplines, professions and decisions scales in the steering mechanism(s) for collaboration (inclusion, participation and appropriate voice).
G.11 Information and communication	Appropriate information production, management and communication.	39. Relevance of the information produced by the multi-sectoral surveillance system regarding the collaborative objective(s) and purpose(s).		Operation	All collaborative activities that generate the relevant collaborative outputs	39. Relevance of the information produced by the multi-sectoral surveillance system regarding the collaborative objective(s) and purpose(s).		Inclusiveness	Relevant surveillance actors and end-users participate in governance mechanisms. Roles in collaboration are adequately allocated to actors with regard their mandates and competencies. At the relevant dimensions, corresponding actors and data sources are considered to meet the collaborative objective(s).	23. Representativeness of all appropriate actors and end-users from relevant sectors, decisions scales and disciplines in the coordinating mechanism(s) for collaboration (inclusion, participation and appropriate voice).
G.11 Information and communication	Appropriate information production, management and communication.	40. Quality of the communication (both in terms of contents and means) of the information produced by the multi-sectoral surveillance system to surveillance actors and end users.		Support	All the governance elements that ensure the smooth operation of collaboration	40. Quality of the communication (both in terms of contents and means) of the information produced by the multi-sectoral surveillance system to surveillance actors and end users.		Inclusiveness	Relevant surveillance actors and end-users participate in governance mechanisms. Roles in collaboration are adequately allocated to actors with regard their mandates and competencies. At the relevant dimensions, corresponding actors and data sources are considered to meet the collaborative objective(s).	28. Representativeness of all appropriate actors from relevant sectors, decisions scales and disciplines for supporting scientifically and technically collaboration (inclusion, participation and appropriate voice).
G.12 Performance and evaluation	Existence of specific performance indicators of collaboration routinely used and of periodic external evaluations of collaboration	41. Existence and relevance of specific performance indicators of collaboration routinely used.		Management	All the governance elements contributing to the management of collaboration	41. Existence and relevance of specific performance indicators of collaboration routinely used.		Operationality	The governance of collaboration is operational, and collaboration is effectively implemented to meet its objective.	19. Operationality of mechanism(s) for steering collaboration including the capacity to advocate for change.
G.12 Performance and evaluation	Existence of specific performance indicators of collaboration routinely used and of periodic external evaluations of collaboration	42. Existence of periodic external evaluation of collaboration or of the multi-sectoral surveillance system (including evaluation of collaboration).		Management	All the governance elements contributing to the management of collaboration	42. Existence of periodic external evaluation of collaboration or of the multi-sectoral surveillance system (including evaluation of collaboration).		Operationality	The governance of collaboration is operational, and collaboration is effectively implemented to meet its objective.	20. Existence of appropriate feed-back loop in mechanism(s) for steering collaboration.
G.12 Performance and evaluation	Existence of specific performance indicators of collaboration routinely used and of periodic external evaluations of collaboration	43. Existence of periodic internal evaluation of collaboration or of the multi-sectoral surveillance system (including evaluation of collaboration).		Management	All the governance elements contributing to the management of collaboration	43. Existence of periodic internal evaluation of collaboration or of the multi-sectoral surveillance system (including evaluation of collaboration).		Operationality	The governance of collaboration is operational, and collaboration is effectively implemented to meet its objective.	24. Operationality of mechanism(s) for coordinating collaboration including the capacity to advocate change.
G.12 Performance and evaluation	Existence of specific performance indicators of collaboration routinely used and of periodic external evaluations of collaboration	44. Implementation of corrective measures, if deemed necessary following performance monitoring and evaluation results.		Management	All the governance elements contributing to the management of collaboration	44. Implementation of corrective measures, if deemed necessary following performance monitoring and evaluation results.		Operationality	The governance of collaboration is operational, and collaboration is effectively implemented to meet its objective.	25. Existence of appropriate feed-back loop in mechanism(s) for coordinating collaboration.
G.13 Engagement	Engagement of actors in their assigned areas of action, role and responsibilities in the multi-sectoral surveillance system	45. Engagement of actors in the areas of action, role and responsibilities they have been assigned with in the multi-sectoral surveillance system.		Management	All the governance elements contributing to the management of collaboration	45. Engagement of actors in the areas of action, role and responsibilities they have been assigned with in the multi-sectoral surveillance system.		Operationality	The governance of collaboration is operational, and collaboration is effectively implemented to meet its objective.	29. Operationality of mechanism(s) for supporting scientifically and technically collaboration including the capacity to advocate for change.
O.1 Collaboration for surveillance design	Implementation of appropriate and functional collaborative activities for the design of the surveillance programme (ex: selection of hazards and population under surveillance, data format, etc.).	46. Relevance of the collaborative activities for surveillance design regarding the collaborative modalities or the objective(s), purpose(s) and context (including sectoral surveillance capacities).		Operation	All collaborative activities that generate the relevant collaborative outputs	46. Relevance of the collaborative activities for surveillance design regarding the collaborative modalities or the objective(s), purpose(s) and context (including sectoral surveillance capacities).		Operationality	The governance of collaboration is operational, and collaboration is effectively implemented to meet its objective.	30. Existence of appropriate feedback loop for supporting scientifically and technically collaboration.
O.1 Collaboration for surveillance design	Implementation of appropriate and functional collaborative activities for the design of the surveillance programme (ex: selection of hazards and population under surveillance, data format, etc.).	47. Appropriateness of the outputs of collaborative activities (including sectoral surveillance capacities) for surveillance design to meet the collaborative objective(s) and purpose(s).		Operation	All collaborative activities that generate the relevant collaborative outputs	47. Appropriateness of the outputs of collaborative activities (including sectoral surveillance capacities) for surveillance design to meet the collaborative objective(s) and purpose(s).		Operationality	The governance of collaboration is operational, and collaboration is effectively implemented to meet its objective.	39. Relevance of the information produced by the multi-sectoral surveillance system regarding the collaborative objective(s) and purpose(s).
O.1 Collaboration for surveillance design	Implementation of appropriate and functional collaborative activities for the design of the surveillance programme (ex: selection of hazards and population under surveillance, data format, etc.).	48. Availability of appropriate resources (financial, technical, material and human) to implement the collaborative activities for surveillance design.		Support	All the governance elements that ensure the smooth operation of collaboration	48. Availability of appropriate resources (financial, technical, material and human) to implement the collaborative activities for surveillance design.		Operationality	The governance of collaboration is operational, and collaboration is effectively implemented to meet its objective.	47. Appropriateness of the outputs of collaborative activities (including sectoral surveillance capacities) for surveillance design to meet the collaborative objective(s) and purpose(s).
O.2 Collaboration for sampling	Implementation of appropriate and functional collaborative activities for sampling (ex: joint sample collection campaign, harmonised sample forms).	49. Relevance of the collaborative activities for sampling regarding the collaborative modalities or the objective(s), purpose(s) and context (including sectoral surveillance capacities).		Operation	All collaborative activities that generate the relevant collaborative outputs	49. Relevance of the collaborative activities for sampling regarding the collaborative modalities or the objective(s), purpose(s) and context (including sectoral surveillance capacities).		Operationality	The governance of collaboration is operational, and collaboration is effectively implemented to meet its objective.	50. Appropriateness of the outputs of collaborative activities (including sectoral surveillance capacities) for sampling to meet the collaborative objective(s) and purpose(s).
O.2 Collaboration for sampling	Implementation of appropriate and functional collaborative activities for sampling (ex: joint sample collection campaign, harmonised sample forms).	50. Appropriateness of the outputs of collaborative activities (including sectoral surveillance capacities) for sampling to meet the collaborative objective(s) and purpose(s).		Operation	All collaborative activities that generate the relevant collaborative outputs	50. Appropriateness of the outputs of collaborative activities (including sectoral surveillance capacities) for sampling to meet the collaborative objective(s) and purpose(s).		Operationality	The governance of collaboration is operational, and collaboration is effectively implemented to meet its objective.	53. Appropriateness of the outputs of collaborative activities (including sectoral surveillance capacities) for laboratory activities to meet the collaborative objective(s) and purpose(s).
O.2 Collaboration for sampling	Implementation of appropriate and functional collaborative activities for sampling (ex: joint sample collection campaign, harmonised sample forms).	51. Availability of appropriate resources (financial, technical, material and human) to implement the collaborative activities for sampling.		Support	All the governance elements that ensure the smooth operation of collaboration	51. Availability of appropriate resources (financial, technical, material and human) to implement the collaborative activities for sampling.		Operationality	The governance of collaboration is operational, and collaboration is effectively implemented to meet its objective.	56. Appropriateness of the outputs of collaborative activities (including sectoral surveillance capacities) for data sharing to meet the collaborative objective(s) and purpose(s).
O.3 Collaboration for laboratory testing	Implementation of appropriate and functional collaborative activities for laboratory testing (ex: harmonization of testing methods, interpretation rules, data reporting, etc.).	52. Relevance of the collaborative activities for laboratory activities regarding the collaborative modalities or the objective(s), purpose(s) and context (including sectoral surveillance capacities).		Operation	All collaborative activities that generate the relevant collaborative outputs	52. Relevance of the collaborative activities for laboratory activities regarding the collaborative modalities or the objective(s), purpose(s) and context (including sectoral surveillance capacities).		Operationality	The governance of collaboration is operational, and collaboration is effectively implemented to meet its objective.	59. Appropriateness of the outputs of collaborative activities (including sectoral surveillance capacities) for results sharing to meet the collaborative objective(s) and purpose(s).
O.3 Collaboration for laboratory testing	Implementation of appropriate and functional collaborative activities for laboratory testing (ex: harmonization of testing methods, interpretation rules, data reporting, etc.).	53. Appropriateness of the outputs of collaborative activities (including sectoral surveillance capacities) for laboratory activities to meet the collaborative objective(s) and purpose(s).		Operation	All collaborative activities that generate the relevant collaborative outputs	53. Appropriateness of the outputs of collaborative activities (including sectoral surveillance capacities) for laboratory activities to meet the collaborative objective(s) and purpose(s).		Operationality	The governance of collaboration is operational, and collaboration is effectively implemented to meet its objective.	62. Appropriateness of the outputs of collaborative activities (including sectoral surveillance capacities) for data data management and stockage to meet the collaborative objective(s) and purpose(s).
O.3 Collaboration for laboratory testing	Implementation of appropriate and functional collaborative activities for laboratory testing (ex: harmonization of testing methods, interpretation rules, data reporting, etc.).	54. Availability of appropriate resources (financial, technical, material and human) to implement the collaborative activities for laboratory activities.		Support	All the governance elements that ensure the smooth operation of collaboration	54. Availability of appropriate resources (financial, technical, material and human) to implement the collaborative activities for laboratory activities.		Operationality	The governance of collaboration is operational, and collaboration is effectively implemented to meet its objective.	65. Appropriateness of the outputs of collaborative activities (including sectoral surveillance capacities) for data analysis and interpretation to meet the collaborative objective(s) and purpose(s).
O.4 Collaboration for data sharing	Implementation of appropriate and functional collaborative activities for data sharing (ex: compatibility of information systems across sectors).	55. Relevance of the collaborative activities for data sharing regarding the collaborative modalities or the objective(s), purpose(s) and context (including sectoral surveillance capacities).		Operation	All collaborative activities that generate the relevant collaborative outputs	55. Relevance of the collaborative activities for data sharing regarding the collaborative modalities or the objective(s), purpose(s) and context (including sectoral surveillance capacities).		Operationality	The governance of collaboration is operational, and collaboration is effectively implemented to meet its objective.	68. Appropriateness of the outputs of collaborative activities (including sectoral surveillance capacities) for communication to surveillance actors to meet the collaborative objective(s) and purpose(s).
O.4 Collaboration for data sharing	Implementation of appropriate and functional collaborative activities for data sharing (ex: compatibility of information systems across sectors).	56. Appropriateness of the outputs of collaborative activities (including sectoral surveillance capacities) for data sharing to meet the collaborative objective(s) and purpose(s).		Operation	All collaborative activities that generate the relevant collaborative outputs	56. Appropriateness of the outputs of collaborative activities (including sectoral surveillance capacities) for data sharing to meet the collaborative objective(s) and purpose(s).		Operationality	The governance of collaboration is operational, and collaboration is effectively implemented to meet its objective.	71. Appropriateness of the outputs of collaborative activities (including sectoral surveillance capacities) for external communication to meet the collaborative objective(s) and purpose(s).
O.4 Collaboration for data sharing	Implementation of appropriate and functional collaborative activities for data sharing (ex: compatibility of information systems across sectors).	57. Availability of appropriate resources (financial, technical, material and human) to implement the collaborative activities for data sharing.		Support	All the governance elements that ensure the smooth operation of collaboration	57. Availability of appropriate resources (financial, technical, material and human) to implement the collaborative activities for data sharing.		Operationality	The governance of collaboration is operational, and collaboration is effectively implemented to meet its objective.	74. Appropriateness of the outputs of collaborative activities (including sectoral surveillance capacities) for dissemination to meet the collaborative objective(s) and purpose(s).
O.5 Collaboration for sharing surveillance results	Implementation of appropriate collaborative activities for sharing surveillance results (ex: joint inter-sectoral meeting).	58. Relevance of the collaborative activities for results sharing regarding the collaborative modalities or the objective(s), purpose(s) and context (including sectoral surveillance capacities).		Operation	All collaborative activities that generate the relevant collaborative outputs	58. Relevance of the collaborative activities for results sharing regarding the collaborative modalities or the objective(s), purpose(s) and context (including sectoral surveillance capacities).		Relevance	Collaborative strategy, modalities and activities are relevant regarding the collaborative objective and context.	05. Relevance of the collaborative objective(s) and purpose(s) regarding surveillance actors and end-users' expectations (including meeting the sectoral objectives).
O.5 Collaboration for sharing surveillance results	Implementation of appropriate collaborative activities for sharing surveillance results (ex: joint inter-sectoral meeting).	59. Appropriateness of the outputs of collaborative activities (including sectoral surveillance capacities) for results sharing to meet the collaborative objective(s) and purpose(s).		Operation	All collaborative activities that generate the relevant collaborative outputs	59. Appropriateness of the outputs of collaborative activities (including sectoral surveillance capacities) for results sharing to meet the collaborative objective(s) and purpose(s).		Relevance	Collaborative strategy, modalities and activities are relevant regarding the collaborative objective and context.	06. Relevance of the collaborative objective(s) and purpose(s) regarding the epidemiological, socio-political and economic context.
O.5 Collaboration for sharing surveillance results	Implementation of appropriate collaborative activities for sharing surveillance results (ex: joint inter-sectoral meeting).	60. Availability of appropriate resources (financial, technical, material and human) to implement the collaborative activities for results sharing.		Support	All the governance elements that ensure the smooth operation of collaboration	60. Availability of appropriate resources (financial, technical, material and human) to implement the collaborative activities for results sharing.		Relevance	Collaborative strategy, modalities and activities are relevant regarding the collaborative objective and context.	07. Relevance of the collaborative objective(s) and purpose(s) regarding the international/regional guidance (regulations, recommendations, standards, guidelines).
O.6 Collaboration for data management and storage	Implementation of appropriate and functional collaborative activities for data management/storage (ex: rules for data accessibility, usage and ownership, etc.).	61. Relevance of the collaborative activities for data management and stockage regarding the collaborative modalities or the objective(s), purpose(s) and context (including sectoral surveillance capacities).		Operation	All collaborative activities that generate the relevant collaborative outputs	61. Relevance of the collaborative activities for data management and stockage regarding the collaborative modalities or the objective(s), purpose(s) and context (including sectoral surveillance capacities).		Relevance	Collaborative strategy, modalities and activities are relevant regarding the collaborative objective and context.	11. Relevance of the collaborative modalities regarding the collaborative objective(s) and context (including sectoral surveillance capacities).
O.6 Collaboration for data management and storage	Implementation of appropriate and functional collaborative activities for data management/storage (ex: rules for data accessibility, usage and ownership, etc.).	62. Appropriateness of the outputs of collaborative activities (including sectoral surveillance capacities) for data data management and stockage to meet the collaborative objective(s) and purpose(s).		Operation	All collaborative activities that generate the relevant collaborative outputs	62. Appropriateness of the outputs of collaborative activities (including sectoral surveillance capacities) for data data management and stockage to meet the collaborative objective(s) and purpose(s).		Relevance	Collaborative strategy, modalities and activities are relevant regarding the collaborative objective and context.	12. Relevance of the dimensions (sectors, disciplines, decision making scales, professions) regarding the collaborative objective(s) and context.
O.6 Collaboration for data management and storage	Implementation of appropriate and functional collaborative activities for data management/storage (ex: rules for data accessibility, usage and ownership, etc.).	63. Availability of appropriate resources (financial, technical, material and human) to implement the collaborative activities for data management and stockage.		Support	All the governance elements that ensure the smooth operation of collaboration	63. Availability of appropriate resources (financial, technical, material and human) to implement the collaborative activities for data management and stockage.		Relevance	Collaborative strategy, modalities and activities are relevant regarding the collaborative objective and context.	13. Relevance of the data sources regarding the collaborative objective(s) and context.
O.7 Collaboration for data analysis and interpretation	Implementation of appropriate and functional collaborative activities for data analysis and interpretation (ex: establishment of an inter-sectoral technical working group, etc.).	64. Relevance of the collaborative activities for data management and stockage regarding the collaborative modalities or the objective(s), purpose(s) and context (including sectoral surveillance capacities).		Operation	All collaborative activities that generate the relevant collaborative outputs	64. Relevance of the collaborative activities for data management and stockage regarding the collaborative modalities or the objective(s), purpose(s) and context (including sectoral surveillance capacities).		Relevance	Collaborative strategy, modalities and activities are relevant regarding the collaborative objective and context.	46. Relevance of the collaborative activities for surveillance design regarding the collaborative modalities or the objective(s), purpose(s) and context (including sectoral surveillance capacities).
O.7 Collaboration for data analysis and interpretation	Implementation of appropriate and functional collaborative activities for data analysis and interpretation (ex: establishment of an inter-sectoral technical working group, etc.).	65. Appropriateness of the outputs of collaborative activities (including sectoral surveillance capacities) for data analysis and interpretation to meet the collaborative objective(s) and purpose(s).		Operation	All collaborative activities that generate the relevant collaborative outputs	65. Appropriateness of the outputs of collaborative activities (including sectoral surveillance capacities) for data analysis and interpretation to meet the collaborative objective(s) and purpose(s).		Relevance	Collaborative strategy, modalities and activities are relevant regarding the collaborative objective and context.	49. Relevance of the collaborative activities for sampling regarding the collaborative modalities or the objective(s), purpose(s) and context (including sectoral surveillance capacities).
O.7 Collaboration for data analysis and interpretation	Implementation of appropriate and functional collaborative activities for data analysis and interpretation (ex: establishment of an inter-sectoral technical working group, etc.).	66. Availability of appropriate resources (financial, technical, material and human) to implement the collaborative activities for data analysis and interpretation.		Support	All the governance elements that ensure the smooth operation of collaboration	66. Availability of appropriate resources (financial, technical, material and human) to implement the collaborative activities for data analysis and interpretation.		Relevance	Collaborative strategy, modalities and activities are relevant regarding the collaborative objective and context.	52. Relevance of the collaborative activities for laboratory activities regarding the collaborative modalities or the objective(s), purpose(s) and context (including sectoral surveillance capacities).
O.8 Collaboration for communication to surveillance actors	Implementation of appropriate collaborative activities for communication of surveillance results to surveillance actors (ex: joint inter-sectoral website, joint inter-sectoral meetings, etc).	67. Relevance of the collaborative activities for communication to surveillance actors regarding the collaborative modalities or the objective(s), purpose(s) and context (including sectoral surveillance capacities).		Operation	All collaborative activities that generate the relevant collaborative outputs	67. Relevance of the collaborative activities for communication to surveillance actors regarding the collaborative modalities or the objective(s), purpose(s) and context (including sectoral surveillance capacities).		Relevance	Collaborative strategy, modalities and activities are relevant regarding the collaborative objective and context.	55. Relevance of the collaborative activities for data sharing regarding the collaborative modalities or the objective(s), purpose(s) and context (including sectoral surveillance capacities).
O.8 Collaboration for communication to surveillance actors	Implementation of appropriate collaborative activities for communication of surveillance results to surveillance actors (ex: joint inter-sectoral website, joint inter-sectoral meetings, etc).	68. Appropriateness of the outputs of collaborative activities (including sectoral surveillance capacities) for communication to surveillance actors to meet the collaborative objective(s) and purpose(s).		Operation	All collaborative activities that generate the relevant collaborative outputs	68. Appropriateness of the outputs of collaborative activities (including sectoral surveillance capacities) for communication to surveillance actors to meet the collaborative objective(s) and purpose(s).		Relevance	Collaborative strategy, modalities and activities are relevant regarding the collaborative objective and context.	58. Relevance of the collaborative activities for results sharing regarding the collaborative modalities or the objective(s), purpose(s) and context (including sectoral surveillance capacities).
O.8 Collaboration for communication to surveillance actors	Implementation of appropriate collaborative activities for communication of surveillance results to surveillance actors (ex: joint inter-sectoral website, joint inter-sectoral meetings, etc).	69. Availability of appropriate resources (financial, technical, material and human) to implement the collaborative activities for communication to surveillance actors.		Support	All the governance elements that ensure the smooth operation of collaboration	69. Availability of appropriate resources (financial, technical, material and human) to implement the collaborative activities for communication to surveillance actors.		Relevance	Collaborative strategy, modalities and activities are relevant regarding the collaborative objective and context.	61. Relevance of the collaborative activities for data management and stockage regarding the collaborative modalities or the objective(s), purpose(s) and context (including sectoral surveillance capacities).
O.9 Collaboration for external communication	Implementation of appropriate collaborative activities for external communication of surveillance results (ex: joint inter-sectoral website, joint reports, etc).	70. Relevance of the collaborative activities for external communication regarding the collaborative modalities or the objective(s), purpose(s) and context (including sectoral surveillance capacities).		Operation	All collaborative activities that generate the relevant collaborative outputs	70. Relevance of the collaborative activities for external communication regarding the collaborative modalities or the objective(s), purpose(s) and context (including sectoral surveillance capacities).		Relevance	Collaborative strategy, modalities and activities are relevant regarding the collaborative objective and context.	64. Relevance of the collaborative activities for data management and stockage regarding the collaborative modalities or the objective(s), purpose(s) and context (including sectoral surveillance capacities).
O.9 Collaboration for external communication	Implementation of appropriate collaborative activities for external communication of surveillance results (ex: joint inter-sectoral website, joint reports, etc).	71. Appropriateness of the outputs of collaborative activities (including sectoral surveillance capacities) for external communication to meet the collaborative objective(s) and purpose(s).		Operation	All collaborative activities that generate the relevant collaborative outputs	71. Appropriateness of the outputs of collaborative activities (including sectoral surveillance capacities) for external communication to meet the collaborative objective(s) and purpose(s).		Relevance	Collaborative strategy, modalities and activities are relevant regarding the collaborative objective and context.	67. Relevance of the collaborative activities for communication to surveillance actors regarding the collaborative modalities or the objective(s), purpose(s) and context (including sectoral surveillance capacities).
O.9 Collaboration for external communication	Implementation of appropriate collaborative activities for external communication of surveillance results (ex: joint inter-sectoral website, joint reports, etc).	72. Availability of appropriate resources (financial, technical, material and human) to implement the collaborative activities for external communication.		Support	All the governance elements that ensure the smooth operation of collaboration	72. Availability of appropriate resources (financial, technical, material and human) to implement the collaborative activities for external communication.		Relevance	Collaborative strategy, modalities and activities are relevant regarding the collaborative objective and context.	70. Relevance of the collaborative activities for external communication regarding the collaborative modalities or the objective(s), purpose(s) and context (including sectoral surveillance capacities).
O.10 Collaboration for dissemination to decision-makers	Implementation of appropriate collaborative activities for dissemination of surveillance results (ex: joint inter-sectoral reporting to decision-makers, inter-sectoral platform for knowledge transfer, etc.).	73. Relevance of the collaborative activities for dissemination regarding the collaborative modalities or the objective(s), purpose(s) and context (including sectoral surveillance capacities).		Operation	All collaborative activities that generate the relevant collaborative outputs	73. Relevance of the collaborative activities for dissemination regarding the collaborative modalities or the objective(s), purpose(s) and context (including sectoral surveillance capacities).		Relevance	Collaborative strategy, modalities and activities are relevant regarding the collaborative objective and context.	73. Relevance of the collaborative activities for dissemination regarding the collaborative modalities or the objective(s), purpose(s) and context (including sectoral surveillance capacities).
O.10 Collaboration for dissemination to decision-makers	Implementation of appropriate collaborative activities for dissemination of surveillance results (ex: joint inter-sectoral reporting to decision-makers, inter-sectoral platform for knowledge transfer, etc.).	74. Appropriateness of the outputs of collaborative activities (including sectoral surveillance capacities) for dissemination to meet the collaborative objective(s) and purpose(s).		Operation	All collaborative activities that generate the relevant collaborative outputs	74. Appropriateness of the outputs of collaborative activities (including sectoral surveillance capacities) for dissemination to meet the collaborative objective(s) and purpose(s).		Resources	The mechanisms for resources allocation are defined. The resources are appropriate and available for the effective implementation of activities of collaboration.	14. Definition of specific mechanisms for financial, material and human resources allocation in the collaborative strategy.
O.10 Collaboration for dissemination to decision-makers	Implementation of appropriate collaborative activities for dissemination of surveillance results (ex: joint inter-sectoral reporting to decision-makers, inter-sectoral platform for knowledge transfer, etc.).	75. Availability of appropriate resources (financial, technical, material and human) to implement the collaborative activities for dissemination of surveillance results to beneficiaries.		Support	All the governance elements that ensure the smooth operation of collaboration	75. Availability of appropriate resources (financial, technical, material and human) to implement the collaborative activities for dissemination of surveillance results to beneficiaries.		Resources	The mechanisms for resources allocation are defined. The resources are appropriate and available for the effective implementation of activities of collaboration.	15. Allocation of relevant financial, material and human resources for collaborative modalities.
								Resources	The mechanisms for resources allocation are defined. The resources are appropriate and available for the effective implementation of activities of collaboration.	21. Availability of all appropriate resources to support mechanism(s) for steering collaboration.
								Resources	The mechanisms for resources allocation are defined. The resources are appropriate and available for the effective implementation of activities of collaboration.	26. Availability of all appropriate resources to support mechanism(s) for coordinating collaboration.
								Resources	The mechanisms for resources allocation are defined. The resources are appropriate and available for the effective implementation of activities of collaboration.	32. Accessibility of training in relevant timeframe for actors involved in collaboration.
								Resources	The mechanisms for resources allocation are defined. The resources are appropriate and available for the effective implementation of activities of collaboration.	35. Accessibility of ongoing training in relevant timeframe for operating actors involved in collaborative activities.
								Resources	The mechanisms for resources allocation are defined. The resources are appropriate and available for the effective implementation of activities of collaboration.	48. Availability of appropriate resources (financial, technical, material and human) to implement the collaborative activities for surveillance design.
								Resources	The mechanisms for resources allocation are defined. The resources are appropriate and available for the effective implementation of activities of collaboration.	51. Availability of appropriate resources (financial, technical, material and human) to implement the collaborative activities for sampling.
								Resources	The mechanisms for resources allocation are defined. The resources are appropriate and available for the effective implementation of activities of collaboration.	54. Availability of appropriate resources (financial, technical, material and human) to implement the collaborative activities for laboratory activities.
								Resources	The mechanisms for resources allocation are defined. The resources are appropriate and available for the effective implementation of activities of collaboration.	57. Availability of appropriate resources (financial, technical, material and human) to implement the collaborative activities for data sharing.
								Resources	The mechanisms for resources allocation are defined. The resources are appropriate and available for the effective implementation of activities of collaboration.	60. Availability of appropriate resources (financial, technical, material and human) to implement the collaborative activities for results sharing.
								Resources	The mechanisms for resources allocation are defined. The resources are appropriate and available for the effective implementation of activities of collaboration.	63. Availability of appropriate resources (financial, technical, material and human) to implement the collaborative activities for data management and stockage.
								Resources	The mechanisms for resources allocation are defined. The resources are appropriate and available for the effective implementation of activities of collaboration.	66. Availability of appropriate resources (financial, technical, material and human) to implement the collaborative activities for data analysis and interpretation.
								Resources	The mechanisms for resources allocation are defined. The resources are appropriate and available for the effective implementation of activities of collaboration.	69. Availability of appropriate resources (financial, technical, material and human) to implement the collaborative activities for communication to surveillance actors.
								Resources	The mechanisms for resources allocation are defined. The resources are appropriate and available for the effective implementation of activities of collaboration.	72. Availability of appropriate resources (financial, technical, material and human) to implement the collaborative activities for external communication.
								Resources	The mechanisms for resources allocation are defined. The resources are appropriate and available for the effective implementation of activities of collaboration.	75. Availability of appropriate resources (financial, technical, material and human) to implement the collaborative activities for dissemination of surveillance results to beneficiaries.
								Shared leadership	Governance mechanisms are appropriate to guide the operation of collaboration in the multi-sectoral surveillance system. They provide a trustworthy environment where stakeholders can freely express their views and be heard, creating mutual understanding.	04. Endorsement of the documents -formalising the rationale, the objective(s) and purpose(s) of collaboration, and the areas of action - by relevant stakeholders from different sectors, professions, disciplines and decision scales involved.
								Shared leadership	Governance mechanisms are appropriate to guide the operation of collaboration in the multi-sectoral surveillance system. They provide a trustworthy environment where stakeholders can freely express their views and be heard, creating mutual understanding.	05. Relevance of the collaborative objective(s) and purpose(s) regarding surveillance actors and end-users' expectations (including meeting the sectoral objectives).
								Shared leadership	Governance mechanisms are appropriate to guide the operation of collaboration in the multi-sectoral surveillance system. They provide a trustworthy environment where stakeholders can freely express their views and be heard, creating mutual understanding.	19. Operationality of mechanism(s) for steering collaboration including the capacity to advocate for change.
								Shared leadership	Governance mechanisms are appropriate to guide the operation of collaboration in the multi-sectoral surveillance system. They provide a trustworthy environment where stakeholders can freely express their views and be heard, creating mutual understanding.	20. Existence of appropriate feed-back loop in mechanism(s) for steering collaboration.
								Shared leadership	Governance mechanisms are appropriate to guide the operation of collaboration in the multi-sectoral surveillance system. They provide a trustworthy environment where stakeholders can freely express their views and be heard, creating mutual understanding.	23. Representativeness of all appropriate actors and end-users from relevant sectors, decisions scales and disciplines in the coordinating mechanism(s) for collaboration (inclusion, participation and appropriate voice).
								Shared leadership	Governance mechanisms are appropriate to guide the operation of collaboration in the multi-sectoral surveillance system. They provide a trustworthy environment where stakeholders can freely express their views and be heard, creating mutual understanding.	24. Operationality of mechanism(s) for coordinating collaboration including the capacity to advocate change.
								Shared leadership	Governance mechanisms are appropriate to guide the operation of collaboration in the multi-sectoral surveillance system. They provide a trustworthy environment where stakeholders can freely express their views and be heard, creating mutual understanding.	28. Representativeness of all appropriate actors from relevant sectors, decisions scales and disciplines for supporting scientifically and technically collaboration (inclusion, participation and appropriate voice).
								Shared leadership	Governance mechanisms are appropriate to guide the operation of collaboration in the multi-sectoral surveillance system. They provide a trustworthy environment where stakeholders can freely express their views and be heard, creating mutual understanding.	29. Operationality of mechanism(s) for supporting scientifically and technically collaboration including the capacity to advocate for change.
								System knowledge	The multi-sectoral surveillance system has a comprehensive and accessible institutional memory and demonstrates an effective communication system. Stakeholders (surveillance actors and end-users) have access to relevant information about the collaborative surveillance organisation and outputs. Data and information are shared at a relevant level, with regard to collaborative objective and context.	12. Relevance of the dimensions (sectors, disciplines, decision making scales, professions) regarding the collaborative objective(s) and context.
								System knowledge	The multi-sectoral surveillance system has a comprehensive and accessible institutional memory and demonstrates an effective communication system. Stakeholders (surveillance actors and end-users) have access to relevant information about the collaborative surveillance organisation and outputs. Data and information are shared at a relevant level, with regard to collaborative objective and context.	13. Relevance of the data sources regarding the collaborative objective(s) and context.
								System knowledge	The multi-sectoral surveillance system has a comprehensive and accessible institutional memory and demonstrates an effective communication system. Stakeholders (surveillance actors and end-users) have access to relevant information about the collaborative surveillance organisation and outputs. Data and information are shared at a relevant level, with regard to collaborative objective and context.	29. Operationality of mechanism(s) for supporting scientifically and technically collaboration including the capacity to advocate for change.
								System knowledge	The multi-sectoral surveillance system has a comprehensive and accessible institutional memory and demonstrates an effective communication system. Stakeholders (surveillance actors and end-users) have access to relevant information about the collaborative surveillance organisation and outputs. Data and information are shared at a relevant level, with regard to collaborative objective and context.	33. Relevance of training with the collaborative modalities and context.
								System knowledge	The multi-sectoral surveillance system has a comprehensive and accessible institutional memory and demonstrates an effective communication system. Stakeholders (surveillance actors and end-users) have access to relevant information about the collaborative surveillance organisation and outputs. Data and information are shared at a relevant level, with regard to collaborative objective and context.	36. Relevance of ongoing training for operating actors involved in collaborative activities with the collaborative modalities and collaborative context.
								System knowledge	The multi-sectoral surveillance system has a comprehensive and accessible institutional memory and demonstrates an effective communication system. Stakeholders (surveillance actors and end-users) have access to relevant information about the collaborative surveillance organisation and outputs. Data and information are shared at a relevant level, with regard to collaborative objective and context.	37. Existence of an institutional memory including all information related to the rationale of collaboration, the organisation and functioning of the multi-sectoral surveillance system and the outputs of the multi-sectoral surveillance system.
								System knowledge	The multi-sectoral surveillance system has a comprehensive and accessible institutional memory and demonstrates an effective communication system. Stakeholders (surveillance actors and end-users) have access to relevant information about the collaborative surveillance organisation and outputs. Data and information are shared at a relevant level, with regard to collaborative objective and context.	38. Accessibility of the institutional memory to surveillance actors and end-users.
								System knowledge	The multi-sectoral surveillance system has a comprehensive and accessible institutional memory and demonstrates an effective communication system. Stakeholders (surveillance actors and end-users) have access to relevant information about the collaborative surveillance organisation and outputs. Data and information are shared at a relevant level, with regard to collaborative objective and context.	39. Relevance of the information produced by the multi-sectoral surveillance system regarding the collaborative objective(s) and purpose(s).
								System knowledge	The multi-sectoral surveillance system has a comprehensive and accessible institutional memory and demonstrates an effective communication system. Stakeholders (surveillance actors and end-users) have access to relevant information about the collaborative surveillance organisation and outputs. Data and information are shared at a relevant level, with regard to collaborative objective and context.	40. Quality of the communication (both in terms of contents and means) of the information produced by the multi-sectoral surveillance system to surveillance actors and end users.
								System knowledge	The multi-sectoral surveillance system has a comprehensive and accessible institutional memory and demonstrates an effective communication system. Stakeholders (surveillance actors and end-users) have access to relevant information about the collaborative surveillance organisation and outputs. Data and information are shared at a relevant level, with regard to collaborative objective and context.	56. Appropriateness of the outputs of collaborative activities (including sectoral surveillance capacities) for data sharing to meet the collaborative objective(s) and purpose(s).
								System knowledge	The multi-sectoral surveillance system has a comprehensive and accessible institutional memory and demonstrates an effective communication system. Stakeholders (surveillance actors and end-users) have access to relevant information about the collaborative surveillance organisation and outputs. Data and information are shared at a relevant level, with regard to collaborative objective and context.	59. Appropriateness of the outputs of collaborative activities (including sectoral surveillance capacities) for results sharing to meet the collaborative objective(s) and purpose(s).
								System knowledge	The multi-sectoral surveillance system has a comprehensive and accessible institutional memory and demonstrates an effective communication system. Stakeholders (surveillance actors and end-users) have access to relevant information about the collaborative surveillance organisation and outputs. Data and information are shared at a relevant level, with regard to collaborative objective and context.	65. Appropriateness of the outputs of collaborative activities (including sectoral surveillance capacities) for data analysis and interpretation to meet the collaborative objective(s) and purpose(s).
								Total		109

## Sheet: Evaluation Results_NADRS
Evaluation results of the attributes and indicators
0
Date:										00:00:00
OUTPUT 1 Evaluation results of organisational attributes of collaboration
Attribute	Result	Attribute	Result
G.1 Formalisation and endorsement of the collaborative surveillance strategy		O.1 Collaboration for surveillance design	NR
G.2 Relevance of collaborative objective(s) and purpose		O.2 Collaboration for sampling	NR
G.3 Formalisation of collaborative modalities		O.3 Collaboration for laboratory testing	NR
G.4 Relevance of collaborative modalities		O.4 Collaboration for data sharing	NR
G.5 Coverage		O.5 Collaboration for sharing surveillance results	NR
G.6 Governance of resources for collaboration		O.6 Collaboration for data management and storage	NR
G.7 Mechanism(s) for steering collaboration		O.7 Collaboration for data analysis and interpretation	NR
G.8 Mechanism(s) for coordinating collaboration		O.8 Collaboration for communication to surveillance actors	NR
G.9 Mechanism(s) for technically and scientifically supporting collaboration		O.9 Collaboration for external communication	NR
G.10 Training	NR	O.10 Collaboration for dissemination to decision-makers	NR
G.11 Information and communication
G.12 Performance and evaluation		Maximal level of satisfaction (all criteria scored 3)	1
G.13 Engagement		Minimal level of satisfaction (all criteria scored 0)	1
NR= the attribute is not relevant to the multi-sectoral surveillance system under evaluation

## Sheet: Calculation_NADRS
		OUTPUT 1						OUTPUT 2															OUPUT 3
Attributes name	Grade	Total grade for attribute	Weight	Maximal grade	Total grade for attribute	Maximal grade - total grade	Name Output	Management				Support				Operation				Management	Support	Operation	Weight										Grades									Max grades
					Information for the graphical output			Weight	Grade	Total	Percentage	Weight	Grade	Total	Percentage	Weight	Grade	Total	Percentage	42.5287	42.6667	33.3333	Feeding	Stability	Relevance	Operationality	Acceptability	Resources	Adaptability	Inclusiveness	Shared leadership	System knowledge	Stability	Relevance	Operationality	Acceptability	Resources	Adaptability	Inclusiveness	Shared leadership	System knowledge	Stability	Relevance	Operationality	Acceptability	Resources	Adaptability	Inclusiveness	Shared leadership
G.1 Formalisation and endorsement of the collaborative surveillance strategy	3	10	1	12	10	2	G.1 Formalisation and endorsement of the collaborative surveillance strategy	1	3	37	42.5287	0	0	32	42.6667	0	0	21	33.3333	100	100	100	01. Formalisation of rationale behind the willingness to collaborate for surveillance.	1	0	0	0	0	0	0	0	0	3	0	0	0	0	0	0	0	0	3	0	0	0	0	0	0	0
G.1 Formalisation and endorsement of the collaborative surveillance strategy	2		1		0	0	G.1 Formalisation and endorsement of the collaborative surveillance strategy	1	2			0	0			0	0						02. Formalisation of the objective(s) and purpose(s) of collaboration for surveillance.	1	0	0	0	0	0	0	0	0	2	0	0	0	0	0	0	0	0	3	0	0	0	0	0	0	0
G.1 Formalisation and endorsement of the collaborative surveillance strategy	3		1		0	0	G.1 Formalisation and endorsement of the collaborative surveillance strategy	1	3			0	0			0	0						03. Formalisation of the surveillance actors' areas of action in the multi-sectoral surveillance system, i.e. their assigned tasks for governance (steering, coordination, scientific and technical support) in sectoral surveillance and collaboration.	1	0	0	0	0	0	0	0	0	3	0	0	0	0	0	0	0	0	3	0	0	0	0	0	0	0
G.1 Formalisation and endorsement of the collaborative surveillance strategy	2		1		0	0	G.1 Formalisation and endorsement of the collaborative surveillance strategy	1	2			0	0			0	0						04. Endorsement of the documents -formalising the rationale, the objective(s) and purpose(s) of collaboration, and the areas of action - by relevant stakeholders from different sectors, professions, disciplines and decision scales involved.	1	0	0	1	0	0	0	1	0	2	0	0	2	0	0	0	2	0	3	0	0	3	0	0	0	3
G.2 Relevance of collaborative objective(s) and purpose	3	8	1	9	8	1	G.2 Relevance of collaborative objective(s) and purpose	1	3			0	0			0	0						05. Relevance of the collaborative objective(s) and purpose(s) regarding surveillance actors and end-users' expectations (including meeting the sectoral objectives).	0	1	0	1	0	0	0	1	0	0	3	0	3	0	0	0	3	0	0	3	0	3	0	0	0	3
G.2 Relevance of collaborative objective(s) and purpose	2		1		0	0	G.2 Relevance of collaborative objective(s) and purpose	1	2			0	0			0	0						06. Relevance of the collaborative objective(s) and purpose(s) regarding the epidemiological, socio-political and economic context.	0	1	0	0	0	0	0	0	0	0	2	0	0	0	0	0	0	0	0	3	0	0	0	0	0	0
G.2 Relevance of collaborative objective(s) and purpose	3		1		0	0	G.2 Relevance of collaborative objective(s) and purpose	1	3			0	0			0	0						07. Relevance of the collaborative objective(s) and purpose(s) regarding the international/regional guidance (regulations, recommendations, standards, guidelines).	0	1	0	0	0	0	0	0	0	0	3	0	0	0	0	0	0	0	0	3	0	0	0	0	0	0
G.3 Formalisation of collaborative modalities	3	5	1	9	5	4	G.3 Formalisation of collaborative modalities	1	3			0	0			0	0						08. Formalisation of the collaborative modalities.	1	0	0	0	0	0	0	0	0	3	0	0	0	0	0	0	0	0	3	0	0	0	0	0	0	0
G.3 Formalisation of collaborative modalities	2		1		0	0	G.3 Formalisation of collaborative modalities	1	2			0	0			0	0						09. Formalisation of roles and responsibilities of surveillance actors involved in collaborative modalities.	1	0	0	0	0	0	0	0	0	2	0	0	0	0	0	0	0	0	3	0	0	0	0	0	0	0
G.3 Formalisation of collaborative modalities	0		1		0	0	G.3 Formalisation of collaborative modalities	1	0			0	0			0	0						10. Endorsement of the documents -formalising collaborative modalities, and role and responsibilities of surveillance actors involved- by all stakeholders from different sectors, disciplines, professions and decision scales involved OR consistency of documents formalising collaborative modalities across the institutions involved.	1	0	0	1	0	0	0	0	0	0	0	0	0	0	0	0	0	0	3	0	0	3	0	0	0	0
G.4 Relevance of collaborative modalities	2	2	1	3	2	1	G.4 Relevance of collaborative modalities	1	2			0	0			0	0						11. Relevance of the collaborative modalities regarding the collaborative objective(s) and context (including sectoral surveillance capacities).	0	1	0	0	0	0	0	0	0	0	2	0	0	0	0	0	0	0	0	3	0	0	0	0	0	0
G.5 Coverage	2	4	1	6	4	2	G.5 Coverage	1	2			0	0			0	0						12. Relevance of the dimensions (sectors, disciplines, decision making scales, professions) regarding the collaborative objective(s) and context.	0	1	0	0	0	0	1	0	1	0	2	0	0	0	0	2	0	2	0	3	0	0	0	0	3	0
G.5 Coverage	2		1		0	0	G.5 Coverage	1	2			0	0			0	0						13. Relevance of the data sources regarding the collaborative objective(s) and context.	0	1	0	0	0	0	1	0	1	0	2	0	0	0	0	2	0	2	0	3	0	0	0	0	3	0
G.6 Governance of resources for collaboration	3	9	1	9	9	0	G.6 Governance of resources for collaboration	1	3			0	0			0	0						14. Definition of specific mechanisms for financial, material and human resources allocation in the collaborative strategy.	1	0	0	0	1	0	0	0	0	3	0	0	0	3	0	0	0	0	3	0	0	0	3	0	0	0
G.6 Governance of resources for collaboration	3		1		0	0	G.6 Governance of resources for collaboration	0	0			1	3			0	0						15. Allocation of relevant financial, material and human resources for collaborative modalities.	0	0	0	0	1	0	0	0	0	0	0	0	0	3	0	0	0	0	0	0	0	0	3	0	0	0
G.6 Governance of resources for collaboration	3		1		0	0	G.6 Governance of resources for collaboration	0	0			1	3			0	0						16. Adequation between areas of action, and roles and responsibilities assigned in the multi-sectoral surveillance system (collaborative and sectoral activities) regarding professional competencies.	0	0	1	1	0	0	1	0	0	0	0	3	3	0	0	3	0	0	0	0	3	3	0	0	3	0
G.7 Mechanism(s) for steering collaboration	0	0	1	15	0	15	G.7 Mechanism(s) for steering collaboration	1	0			0	0			0	0						17. Existence and formalisation of mechanism(s) for steering collaboration in the multi-sectoral surveillance system.	1	0	0	0	0	0	0	0	0	0	0	0	0	0	0	0	0	0	3	0	0	0	0	0	0	0
G.7 Mechanism(s) for steering collaboration	0		1		0	0	G.7 Mechanism(s) for steering collaboration	1	0			0	0			0	0						18. Representativeness of all appropriate actors and end-users from relevant sectors, disciplines, professions and decisions scales in the steering mechanism(s) for collaboration (inclusion, participation and appropriate voice).	0	0	0	0	0	0	1	0	0	0	0	0	0	0	0	0	0	0	0	0	0	0	0	0	3	0
G.7 Mechanism(s) for steering collaboration	0		1		0	0	G.7 Mechanism(s) for steering collaboration	1	0			0	0			0	0						19. Operationality of mechanism(s) for steering collaboration including the capacity to advocate for change.	0	0	1	0	0	1	0	1	0	0	0	0	0	0	0	0	0	0	0	0	3	0	0	3	0	3
G.7 Mechanism(s) for steering collaboration	0		1		0	0	G.7 Mechanism(s) for steering collaboration	1	0			0	0			0	0						20. Existence of appropriate feed-back loop in mechanism(s) for steering collaboration.	0	0	1	0	0	1	0	1	0	0	0	0	0	0	0	0	0	0	0	0	3	0	0	3	0	3
G.7 Mechanism(s) for steering collaboration	0		1		0	0	G.7 Mechanism(s) for steering collaboration	1	0			0	0			0	0						21. Availability of all appropriate resources to support mechanism(s) for steering collaboration.	0	0	0	0	1	0	0	0	0	0	0	0	0	0	0	0	0	0	0	0	0	0	3	0	0	0
G.8 Mechanism(s) for coordinating collaboration	1	3	1	15	3	12	G.8 Mechanism(s) for coordinating collaboration	1	1			0	0			0	0						22. Existence and formalisation of mechanism(s) for coordinating collaboration in the multi-sectoral surveillance system.	1	0	0	0	0	0	0	0	0	1	0	0	0	0	0	0	0	0	3	0	0	0	0	0	0	0
G.8 Mechanism(s) for coordinating collaboration	1		1		0	0	G.8 Mechanism(s) for coordinating collaboration	1	1			0	0			0	0						23. Representativeness of all appropriate actors and end-users from relevant sectors, decisions scales and disciplines in the coordinating mechanism(s) for collaboration (inclusion, participation and appropriate voice).	0	0	0	0	0	0	1	1	0	0	0	0	0	0	0	1	1	0	0	0	0	0	0	0	3	3
G.8 Mechanism(s) for coordinating collaboration	0		1		0	0	G.8 Mechanism(s) for coordinating collaboration	1	0			0	0			0	0						24. Operationality of mechanism(s) for coordinating collaboration including the capacity to advocate change.	0	0	1	0	0	1	0	1	0	0	0	0	0	0	0	0	0	0	0	0	3	0	0	3	0	3
G.8 Mechanism(s) for coordinating collaboration	0		1		0	0	G.8 Mechanism(s) for coordinating collaboration	1	0			0	0			0	0						25. Existence of appropriate feed-back loop in mechanism(s) for coordinating collaboration.	0	0	1	0	0	1	0	0	0	0	0	0	0	0	0	0	0	0	0	0	3	0	0	3	0	0
G.8 Mechanism(s) for coordinating collaboration	1		1		0	0	G.8 Mechanism(s) for coordinating collaboration	1	1			0	0			0	0						26. Availability of all appropriate resources to support mechanism(s) for coordinating collaboration.	0	0	0	0	1	0	0	0	0	0	0	0	0	1	0	0	0	0	0	0	0	0	3	0	0	0
G.9 Mechanism(s) for technically and scientifically supporting collaboration	0	0	1	12	0	12	G.9 Mechanism(s) for technically and scientifically supporting collaboration	0	0			1	0			0	0						27. Existence and formalisation of mechanism(s) for supporting scientifically and technically collaboration in the multi-sectoral surveillance system.	1	0	0	0	0	0	0	0	0	0	0	0	0	0	0	0	0	0	3	0	0	0	0	0	0	0
G.9 Mechanism(s) for technically and scientifically supporting collaboration	0		1		0	0	G.9 Mechanism(s) for technically and scientifically supporting collaboration	0	0			1	0			0	0						28. Representativeness of all appropriate actors from relevant sectors, decisions scales and disciplines for supporting scientifically and technically collaboration (inclusion, participation and appropriate voice).	0	0	0	0	0	0	1	1	0	0	0	0	0	0	0	0	0	0	0	0	0	0	0	0	3	3
G.9 Mechanism(s) for technically and scientifically supporting collaboration	0		1		0	0	G.9 Mechanism(s) for technically and scientifically supporting collaboration	0	0			1	0			0	0						29. Operationality of mechanism(s) for supporting scientifically and technically collaboration including the capacity to advocate for change.	0	0	1	0	0	1	0	1	1	0	0	0	0	0	0	0	0	0	0	0	3	0	0	3	0	3
G.9 Mechanism(s) for technically and scientifically supporting collaboration	0		1		0	0	G.9 Mechanism(s) for technically and scientifically supporting collaboration	0	0			1	0			0	0						30. Existence of appropriate feedback loop for supporting scientifically and technically collaboration.	0	0	1	0	0	1	0	0	0	0	0	0	0	0	0	0	0	0	0	0	3	0	0	3	0	0
G.10 Training	2	13	1	18	13	5	G.10 Training	0	0			1	2			0	0						31. Existence of training for actors involved in collaboration.	1	0	0	0	0	0	0	0	0	2	0	0	0	0	0	0	0	0	3	0	0	0	0	0	0	0
G.10 Training	2		1		0	0	G.10 Training	0	0			1	2			0	0						32. Accessibility of training in relevant timeframe for actors involved in collaboration.	0	0	0	1	1	0	0	0	0	0	0	0	2	2	0	0	0	0	0	0	0	3	3	0	0	0
G.10 Training	3		1		0	0	G.10 Training	0	0			1	3			0	0						33. Relevance of training with the collaborative modalities and context.	0	0	0	1	0	0	0	0	1	0	0	0	3	0	0	0	0	3	0	0	0	3	0	0	0	0
G.10 Training	1		1		0	0	G.10 Training	0	0			1	1			0	0						34. Existence of designed and planned ongoing training for operating actors involved in collaborative activities.	1	0	0	0	0	0	0	0	0	1	0	0	0	0	0	0	0	0	3	0	0	0	0	0	0	0
G.10 Training	2		1		0	0	G.10 Training	0	0			1	2			0	0						35. Accessibility of ongoing training in relevant timeframe for operating actors involved in collaborative activities.	0	0	0	1	1	0	0	0	0	0	0	0	2	2	0	0	0	0	0	0	0	3	3	0	0	0
G.10 Training	3		1		0	0	G.10 Training	0	0			1	3			0	0						36. Relevance of ongoing training for operating actors involved in collaborative activities with the collaborative modalities and collaborative context.	0	0	0	1	0	0	0	0	1	0	0	0	3	0	0	0	0	3	0	0	0	3	0	0	0	0
G.11 Information and communication	2	4	1	12	4	8	G.11 Information and communication	0	0			1	2			0	0						37. Existence of an institutional memory including all information related to the rationale of collaboration, the organisation and functioning of the multi-sectoral surveillance system and the outputs of the multi-sectoral surveillance system.	0	0	0	0	0	0	0	0	1	0	0	0	0	0	0	0	0	2	0	0	0	0	0	0	0	0
G.11 Information and communication	1		1		0	0	G.11 Information and communication	0	0			1	1			0	0						38. Accessibility of the institutional memory to surveillance actors and end-users.	0	0	0	1	0	0	0	0	1	0	0	0	1	0	0	0	0	1	0	0	0	3	0	0	0	0
G.11 Information and communication	0		1		0	0	G.11 Information and communication	0	0			0	0			1	0						39. Relevance of the information produced by the multi-sectoral surveillance system regarding the collaborative objective(s) and purpose(s).	0	0	0	0	0	0	0	0	1	0	0	0	0	0	0	0	0	0	0	0	0	0	0	0	0	0
G.11 Information and communication	1		1		0	0	G.11 Information and communication	0	0			1	1			0	0						40. Quality of the communication (both in terms of contents and means) of the information produced by the multi-sectoral surveillance system to surveillance actors and end users.	0	0	0	1	0	0	0	0	1	0	0	0	1	0	0	0	0	1	0	0	0	3	0	0	0	0
G.12 Performance and evaluation	0	0	1	12	0	12	G.12 Performance and evaluation	1	0			0	0			0	0						41. Existence and relevance of specific performance indicators of collaboration routinely used.	0	0	0	0	0	1	0	0	0	0	0	0	0	0	0	0	0	0	0	0	0	0	0	3	0	0
G.12 Performance and evaluation	0		1		0	0	G.12 Performance and evaluation	1	0			0	0			0	0						42. Existence of periodic external evaluation of collaboration or of the multi-sectoral surveillance system (including evaluation of collaboration).	0	0	0	0	0	1	0	0	0	0	0	0	0	0	0	0	0	0	0	0	0	0	0	3	0	0
G.12 Performance and evaluation	0		1		0	0	G.12 Performance and evaluation	1	0			0	0			0	0						43. Existence of periodic internal evaluation of collaboration or of the multi-sectoral surveillance system (including evaluation of collaboration).	0	1	0	0	0	1	0	0	0	0	0	0	0	0	0	0	0	0	0	3	0	0	0	3	0	0
G.12 Performance and evaluation	0		1		0	0	G.12 Performance and evaluation	1	0			0	0			0	0						44. Implementation of corrective measures, if deemed necessary following performance monitoring and evaluation results.	0	0	0	0	0	1	0	0	0	0	0	0	0	0	0	0	0	0	0	0	0	0	0	3	0	0
G.13 Engagement	2	2	1	3	2	1	G.13 Engagement	1	2			0	0			0	0						45. Engagement of actors in the areas of action, role and responsibilities they have been assigned with in the multi-sectoral surveillance system.	0	0	0	1	0	0	0	0	0	0	0	0	2	0	0	0	0	0	0	0	0	3	0	0	0	0
O.1 Collaboration for surveillance design	3	9	1	9	9	0	O.1 Collaboration for surveillance design	0	0			0	0			1	3						46. Relevance of the collaborative activities for surveillance design regarding the collaborative modalities or the objective(s), purpose(s) and context (including sectoral surveillance capacities).	0	1	0	0	0	0	0	0	0	0	3	0	0	0	0	0	0	0	0	3	0	0	0	0	0	0
O.1 Collaboration for surveillance design	3		1		0	0	O.1 Collaboration for surveillance design	0	0			0	0			1	3						47. Appropriateness of the outputs of collaborative activities (including sectoral surveillance capacities) for surveillance design to meet the collaborative objective(s) and purpose(s).	0	0	1	0	0	0	0	0	0	0	0	3	0	0	0	0	0	0	0	0	3	0	0	0	0	0
O.1 Collaboration for surveillance design	3		1		0	0	O.1 Collaboration for surveillance design	0	0			1	3			0	0						48. Availability of appropriate resources (financial, technical, material and human) to implement the collaborative activities for surveillance design.	0	0	0	0	1	0	0	0	0	0	0	0	0	3	0	0	0	0	0	0	0	0	3	0	0	0
O.2 Collaboration for sampling	3	9	1	9	9	0	O.2 Collaboration for sampling	0	0			0	0			1	3						49. Relevance of the collaborative activities for sampling regarding the collaborative modalities or the objective(s), purpose(s) and context (including sectoral surveillance capacities).	0	1	0	0	0	0	0	0	0	0	3	0	0	0	0	0	0	0	0	3	0	0	0	0	0	0
O.2 Collaboration for sampling	3		1		0	0	O.2 Collaboration for sampling	0	0			0	0			1	3						50. Appropriateness of the outputs of collaborative activities (including sectoral surveillance capacities) for sampling to meet the collaborative objective(s) and purpose(s).	0	0	1	0	0	0	0	0	0	0	0	3	0	0	0	0	0	0	0	0	3	0	0	0	0	0
O.2 Collaboration for sampling	3		1		0	0	O.2 Collaboration for sampling	0	0			1	3			0	0						51. Availability of appropriate resources (financial, technical, material and human) to implement the collaborative activities for sampling.	0	0	0	0	1	0	0	0	0	0	0	0	0	3	0	0	0	0	0	0	0	0	3	0	0	0
O.3 Collaboration for laboratory testing	3	9	1	9	9	0	O.3 Collaboration for laboratory testing	0	0			0	0			1	3						52. Relevance of the collaborative activities for laboratory activities regarding the collaborative modalities or the objective(s), purpose(s) and context (including sectoral surveillance capacities).	0	1	0	0	0	0	0	0	0	0	3	0	0	0	0	0	0	0	0	3	0	0	0	0	0	0
O.3 Collaboration for laboratory testing	3		1		0	0	O.3 Collaboration for laboratory testing	0	0			0	0			1	3						53. Appropriateness of the outputs of collaborative activities (including sectoral surveillance capacities) for laboratory activities to meet the collaborative objective(s) and purpose(s).	0	0	1	0	0	0	0	0	0	0	0	3	0	0	0	0	0	0	0	0	3	0	0	0	0	0
O.3 Collaboration for laboratory testing	3		1		0	0	O.3 Collaboration for laboratory testing	0	0			1	3			0	0						54. Availability of appropriate resources (financial, technical, material and human) to implement the collaborative activities for laboratory activities.	0	0	0	0	1	0	0	0	0	0	0	0	0	3	0	0	0	0	0	0	0	0	3	0	0	0
O.4 Collaboration for data sharing	0	0	1	9	0	9	O.4 Collaboration for data sharing	0	0			0	0			1	0						55. Relevance of the collaborative activities for data sharing regarding the collaborative modalities or the objective(s), purpose(s) and context (including sectoral surveillance capacities).	0	1	0	0	0	0	0	0	0	0	0	0	0	0	0	0	0	0	0	3	0	0	0	0	0	0
O.4 Collaboration for data sharing	0		1		0	0	O.4 Collaboration for data sharing	0	0			0	0			1	0						56. Appropriateness of the outputs of collaborative activities (including sectoral surveillance capacities) for data sharing to meet the collaborative objective(s) and purpose(s).	0	0	1	0	0	0	0	0	1	0	0	0	0	0	0	0	0	0	0	0	3	0	0	0	0	0
O.4 Collaboration for data sharing	0		1		0	0	O.4 Collaboration for data sharing	0	0			1	0			0	0						57. Availability of appropriate resources (financial, technical, material and human) to implement the collaborative activities for data sharing.	0	0	0	0	1	0	0	0	0	0	0	0	0	0	0	0	0	0	0	0	0	0	3	0	0	0
O.5 Collaboration for sharing surveillance results	0	0	1	9	0	9	O.5 Collaboration for sharing surveillance results	0	0			0	0			1	0						58. Relevance of the collaborative activities for results sharing regarding the collaborative modalities or the objective(s), purpose(s) and context (including sectoral surveillance capacities).	0	1	0	0	0	0	0	0	0	0	0	0	0	0	0	0	0	0	0	3	0	0	0	0	0	0
O.5 Collaboration for sharing surveillance results	0		1		0	0	O.5 Collaboration for sharing surveillance results	0	0			0	0			1	0						59. Appropriateness of the outputs of collaborative activities (including sectoral surveillance capacities) for results sharing to meet the collaborative objective(s) and purpose(s).	0	0	1	0	0	0	0	0	1	0	0	0	0	0	0	0	0	0	0	0	3	0	0	0	0	0
O.5 Collaboration for sharing surveillance results	0		1		0	0	O.5 Collaboration for sharing surveillance results	0	0			1	0			0	0						60. Availability of appropriate resources (financial, technical, material and human) to implement the collaborative activities for results sharing.	0	0	0	0	1	0	0	0	0	0	0	0	0	0	0	0	0	0	0	0	0	0	3	0	0	0
O.6 Collaboration for data management and storage	3	3	1	9	3	6	O.6 Collaboration for data management and storage	0	0			0	0			1	3						61. Relevance of the collaborative activities for data management and stockage regarding the collaborative modalities or the objective(s), purpose(s) and context (including sectoral surveillance capacities).	0	1	0	0	0	0	0	0	0	0	3	0	0	0	0	0	0	0	0	3	0	0	0	0	0	0
O.6 Collaboration for data management and storage	0		1		0	0	O.6 Collaboration for data management and storage	0	0			0	0			1	0						62. Appropriateness of the outputs of collaborative activities (including sectoral surveillance capacities) for data data management and stockage to meet the collaborative objective(s) and purpose(s).	0	0	1	0	0	0	0	0	0	0	0	0	0	0	0	0	0	0	0	0	3	0	0	0	0	0
O.6 Collaboration for data management and storage	0		1		0	0	O.6 Collaboration for data management and storage	0	0			1	0			0	0						63. Availability of appropriate resources (financial, technical, material and human) to implement the collaborative activities for data management and stockage.	0	0	0	0	1	0	0	0	0	0	0	0	0	0	0	0	0	0	0	0	0	0	3	0	0	0
O.7 Collaboration for data analysis and interpretation	0	0	1	9	0	9	O.7 Collaboration for data analysis and interpretation	0	0			0	0			1	0						64. Relevance of the collaborative activities for data management and stockage regarding the collaborative modalities or the objective(s), purpose(s) and context (including sectoral surveillance capacities).	0	1	0	0	0	0	0	0	0	0	0	0	0	0	0	0	0	0	0	3	0	0	0	0	0	0
O.7 Collaboration for data analysis and interpretation	0		1		0	0	O.7 Collaboration for data analysis and interpretation	0	0			0	0			1	0						65. Appropriateness of the outputs of collaborative activities (including sectoral surveillance capacities) for data analysis and interpretation to meet the collaborative objective(s) and purpose(s).	0	0	1	0	0	0	0	0	1	0	0	0	0	0	0	0	0	0	0	0	3	0	0	0	0	0
O.7 Collaboration for data analysis and interpretation	0		1		0	0	O.7 Collaboration for data analysis and interpretation	0	0			1	0			0	0						66. Availability of appropriate resources (financial, technical, material and human) to implement the collaborative activities for data analysis and interpretation.	0	0	0	0	1	0	0	0	0	0	0	0	0	0	0	0	0	0	0	0	0	0	3	0	0	0
O.8 Collaboration for communication to surveillance actors	0	0	1	9	0	9	O.8 Collaboration for communication to surveillance actors	0	0			0	0			1	0						67. Relevance of the collaborative activities for communication to surveillance actors regarding the collaborative modalities or the objective(s), purpose(s) and context (including sectoral surveillance capacities).	0	1	0	0	0	0	0	0	0	0	0	0	0	0	0	0	0	0	0	3	0	0	0	0	0	0
O.8 Collaboration for communication to surveillance actors	0		1		0	0	O.8 Collaboration for communication to surveillance actors	0	0			0	0			1	0						68. Appropriateness of the outputs of collaborative activities (including sectoral surveillance capacities) for communication to surveillance actors to meet the collaborative objective(s) and purpose(s).	0	0	1	0	0	0	0	0	0	0	0	0	0	0	0	0	0	0	0	0	3	0	0	0	0	0
O.8 Collaboration for communication to surveillance actors	0		1		0	0	O.8 Collaboration for communication to surveillance actors	0	0			1	0			0	0						69. Availability of appropriate resources (financial, technical, material and human) to implement the collaborative activities for communication to surveillance actors.	0	0	0	0	1	0	0	0	0	0	0	0	0	0	0	0	0	0	0	0	0	0	3	0	0	0
O.9 Collaboration for external communication	0	0	1	9	0	9	O.9 Collaboration for external communication	0	0			0	0			1	0						70. Relevance of the collaborative activities for external communication regarding the collaborative modalities or the objective(s), purpose(s) and context (including sectoral surveillance capacities).	0	1	0	0	0	0	0	0	0	0	0	0	0	0	0	0	0	0	0	3	0	0	0	0	0	0
O.9 Collaboration for external communication	0		1		0	0	O.9 Collaboration for external communication	0	0			0	0			1	0						71. Appropriateness of the outputs of collaborative activities (including sectoral surveillance capacities) for external communication to meet the collaborative objective(s) and purpose(s).	0	0	1	0	0	0	0	0	0	0	0	0	0	0	0	0	0	0	0	0	3	0	0	0	0	0
O.9 Collaboration for external communication	0		1		0	0	O.9 Collaboration for external communication	0	0			1	0			0	0						72. Availability of appropriate resources (financial, technical, material and human) to implement the collaborative activities for external communication.	0	0	0	0	1	0	0	0	0	0	0	0	0	0	0	0	0	0	0	0	0	0	3	0	0	0
O.10 Collaboration for dissemination to decision-makers	0	0	1	9	0	9	O.10 Collaboration for dissemination to decision-makers	0	0			0	0			1	0						73. Relevance of the collaborative activities for dissemination regarding the collaborative modalities or the objective(s), purpose(s) and context (including sectoral surveillance capacities).	0	1	0	0	0	0	0	0	0	0	0	0	0	0	0	0	0	0	0	3	0	0	0	0	0	0
O.10 Collaboration for dissemination to decision-makers	0		1		0	0	O.10 Collaboration for dissemination to decision-makers	0	0			0	0			1	0						74. Appropriateness of the outputs of collaborative activities (including sectoral surveillance capacities) for dissemination to meet the collaborative objective(s) and purpose(s).	0	0	1	0	0	0	0	0	0	0	0	0	0	0	0	0	0	0	0	0	3	0	0	0	0	0
O.10 Collaboration for dissemination to decision-makers	0		1		0	0	O.10 Collaboration for dissemination to decision-makers	0	0			1	0			0	0						75. Availability of appropriate resources (financial, technical, material and human) to implement the collaborative activities for dissemination of surveillance results to beneficiaries.	0	0	0	0	1	0	0	0	0	0	0	0	0	0	0	0	0	0	0	0	0	0	3	0	0	0
								29	37	37	42.5287	25	32	32	42.6667	21	21	21	33.3333	100	100	100	0	13	17	17	11	16	10	6	8	12	22	26	12	22	20	0	8	6	14	39	51	51	33	48	30	18	24
	weight = 1 if the criteria is contributing and =0 if not
[truncated: 10 more columns]
